# Supplementary material for: Association between the first 24 hours PaCO2 and all-cause mortality of patients suffering from sepsis-associated encephalopathy after ICU admission: A retrospective study
Source: PLoS One. 2023 Oct 24;18(10):e0293256. doi: 10.1371/journal.pone.0293256 (PMC10597528; doi:10.1371/journal.pone.0293256)
Supplement: S1 Data — (CSV) [file pone.0293256.s001.csv]

age	gender	BUN	sCr	sodium	potassium	chloride	PTT	HB	MCH	WBC	platelet	bicarbonate	PaCO2	lactate	BE	HR	SBP	DBP	Tem	Glu	SpO2	STA	MI	CHF	CPD	DM	HTN	CKD	diuretic	liver_disease	AKI1st	RRT1st	cancer	ventilation1st	vasoactive_agent	GCS	SOFA
54	1	22	0.95	133.5	4.4	101.5	25.9	14.3	30.7	18.8	294.5	20.5	43.75	1.8	-3	94.34482759	115.3928571	75.75	36.81	204.0833333	93	90	0	0	0	1	1	0	1	0	0	0	0	1	0	13	4
75	0	10	0.9	139.5	4.2	108.5	45.75	10.71428571	31.17142857	4.314285714	76.71428571	12.5	27	7.15	-12	115.4081633	103.015	70.035	35.896875	135.2	99.25	90	0	1	0	0	0	1	0	0	0	0	1	0	1	3	22
67	1	14.5	0.8	138	3.4	106	29.35	8.566666667	30.73333333	13.93333333	235.3333333	24.5	33.5	1.65	3	76.73170732	124.3170732	44.53658537	36.8675	156	97.46341463	90	1	1	1	1	1	0	1	0	0	0	0	1	1	14	4
62	0	17	1.7	142	3.4	107	26.8	8.8	28	19.05	158.5	21	32	3.5	0	81.85714286	121.3	66.15	37.142	91.66666667	95.95238095	90	0	0	0	0	0	0	0	0	0	0	0	1	0	14	5
69	1	117	2.55	136	3.6	98	93.85	7.366666667	29.97777778	15.64444444	145.3333333	9.5	28.75	10.85	-19.5	93.5	107.8676471	54.13235294	35.13809524	131	99.125	20	0	0	0	1	0	1	0	1	0	1	0	1	1	11	17
82	0	13	2.2	138.5	3.1	103.5	26.45	12.65	29.6	12.4	234	18.5	31	2.85	-5.5	96.09090909	100	46.23529412	37.42142857	115	95.54545455	9	0	0	0	0	1	0	0	0	1	0	0	1	1	4	11
70	0	137.5	2.5	142	3.6	105.5	49.9	7.633333333	31.5	6.1	70.33333333	16	29.75	1.7	-6	70.72	105.2115385	52.09615385	36.26142857	155	99.84	90	0	0	0	0	0	1	0	1	0	1	0	1	1	10	14
63	0	29	1	135	5.1	97.5	25.8	13.3	30.9	9.95	298	32	72.25	1.05	4	77.30769231	142.6	63.08	37.20333333	114	91.76923077	90	0	1	1	0	0	0	1	0	0	0	0	1	0	14	5
71	1	13.5	0.75	143.5	3.8	108.5	26.6	10.65	31.55	9.25	312.5	27.5	31	1.15	0.5	74.98245614	132.6595745	63.23404255	37.62375	129.25	97.56140351	90	0	0	0	0	0	0	0	0	0	0	0	0	0	14	3
44	1	18.5	1.6	137	4.8	109	24.5	12.38333333	29.98333333	8.25	179	18	41	3.75	-6.5	115.09375	104.2560976	63.2195122	37.89769231	145.9166667	96.82857143	90	0	0	0	0	0	0	0	1	1	0	0	0	1	11	12
34	1	17	1.35	136.5	3.6	97	87.85	11.06666667	22.66666667	14.33333333	283	25	38.5	1.8	0	100.75	90.6875	71.54166667	36.90833333	86.33333333	99.46938776	90	0	1	1	0	0	0	1	0	0	0	0	1	1	10	10
55	1	43	1.65	138	3.3	96.5	28.55	14.3	30.025	13.25	223	27	33	0.75	2	108.5333333	95.15	63.81666667	36.69857143	124.1	92.36666667	90	0	1	0	0	0	1	1	0	0	0	0	1	1	14	7
71	1	19	0.95	143	3.9	114	25.45	9.866666667	31.6	7.666666667	158.5	24.5	36	2.05	0.5	78.09090909	117.7727273	65.31818182	37.07928571	117.6	99.84090909	90	0	0	0	0	1	0	0	0	0	0	1	1	0	14	4
67	1	17	1.05	129	3.4	91.5	26.4	9.366666667	33.43333333	26.3	69	25	44	2.25	3	121.3870968	120.3870968	67.4516129	37.24875	227.5	95.12903226	13	0	0	0	0	0	0	1	0	0	0	1	1	1	8	11
91	1	19	1.15	138.5	3.9	106.5	27.95	12.425	28.85	11.3	146.5	24	39.75	1.65	1.5	54.51612903	122.5483871	53.90322581	36.222	139.5	99.64516129	90	0	0	0	0	1	0	0	0	0	0	0	0	0	11	7
58	1	34.5	2.4	137.5	3.4	102.5	68	14.66666667	30.96666667	22	279.6666667	20	35.25	4.85	-5.5	111.5098039	94.33333333	46.78431373	38.84416667	278.5714286	93.75	90	0	0	1	1	0	0	0	0	1	0	0	1	1	3	15
76	0	51	0.75	141	3.7	108.5	37.25	10.43333333	31.16666667	6.866666667	215	24.5	45.25	1.5	0	77.9	118.2666667	44.06666667	37.85	133.4545455	98.93333333	90	1	1	1	1	0	1	0	0	0	0	0	1	1	14	6
33	0	6.5	1	138	3.1	105.5	23.1	11.7	30.4	13.5	293	24	46	0.7	-1	114.1666667	135.375	83.27083333	37.657	121.6	99.95652174	90	0	0	0	0	0	0	0	0	0	0	0	1	0	10	5
60	1	41	1.75	146	4.3	109	50.15	12.45	30.275	7	19.25	18.5	64	4.1	-7.5	131.5	113.8484848	60.39393939	38.81	146.2	94.62068966	5	0	0	1	0	0	1	0	0	1	0	0	0	1	13	16
49	1	14.5	0.9	125.5	3.3	94	26.6	11.45	28.85	17.65	324.5	19.5	27.75	1.9	-3.5	102.5652174	124.4347826	78.56521739	36.8	126.3333333	96.95652174	90	0	0	0	0	0	0	0	1	0	0	0	1	0	14	5
45	1	17	1.4	137.5	4.3	100.5	24.35	9.45	25.075	10.5	309.5	24.5	39.75	1.25	2.5	110.96	107.4090909	67.72727273	37.585	89.2	97	90	0	1	0	0	0	0	1	0	0	0	0	1	0	7	7
69	0	58.5	1.85	134	4	97.5	35	8.633333333	29.05	11.1	183.5	23.5	59	2.7	0	82.58333333	100.8285714	62.91428571	36.7025	242.1666667	95.41176471	14	0	1	1	1	0	1	1	0	0	0	0	0	1	13	5
89	1	43.5	1.25	139	4.1	101.5	30.9	9.825	31.45	101.15	204.5	26	46.25	2.35	0	102.7	113.5454545	51.63636364	37.44428571	127.75	96.71428571	10	0	1	1	0	1	0	0	0	1	0	1	1	1	9	8
63	1	14.5	2.15	138	4.2	108.5	28.65	12.1	31.5	8.6	141.6666667	24	44	1.65	0	90.71428571	106.7714286	58.92857143	36.69333333	125.2380952	97.21428571	90	0	0	1	0	1	0	0	0	0	0	0	1	1	14	5
64	1	117	2.5	138.5	3.4	108	32.25	12.4	33.05	9.75	29	15.5	24.75	2.05	-7	86	111	70.5483871	36.43714286	185	96.51612903	90	0	0	0	0	0	0	0	1	0	0	0	0	0	14	12
60	1	19.5	0.75	139	3.7	108	52.1	9.966666667	29.36666667	9.266666667	118.3636364	22.5	35.25	2.85	0	79.25	132.125	66.47916667	37.35866667	182.1904762	99.52	90	0	0	0	0	1	0	0	1	0	0	0	1	1	13	8
81	0	26	1.1	143.5	3.5	112	31.1	7.06	31.04	13.94	302.4	18	35.75	2.8	-3	113.9	119.6296296	61.92592593	36.97909091	126.8	94.25	90	0	0	1	0	0	0	0	0	0	0	1	1	1	9	9
89	0	48.5	1.4	137.5	3.7	108.5	38.5	8.8	33.9	7.05	153	22	31	1.4	-3.5	87.34615385	119.5384615	53.19230769	35.77857143	78	97.30769231	15	0	0	0	0	0	1	0	0	0	0	0	1	0	14	4
88	1	35	2.95	138.5	3.9	103.5	61.6	7.916666667	23.96666667	10.41666667	287	20.5	35.5	6.3	-10.5	85.60869565	109.2564103	51.21794872	36.21166667	206.4	99.86956522	2	1	1	0	1	0	1	0	0	0	0	0	1	1	13	12
64	0	93	3.35	136	3.8	97.5	31.1	7.35	27.25	10.2	412.5	24	61.25	0.7	-1.5	106.0666667	147.7241379	65.03448276	36.70428571	100	94.16666667	90	0	1	1	0	0	1	1	0	0	1	0	0	0	14	7
63	1	33.5	2.4	142	4.5	99	36.2	9.171428571	29.04285714	8.571428571	78.08333333	22	39.5	4.7	0.5	64.71153846	101.5961538	55.59615385	36.69666667	247.75	99.03846154	90	0	0	0	1	0	1	0	1	0	1	1	0	1	10	17
67	1	24	4.95	140.5	5.2	106	31.85	8.183333333	28.15	20.78333333	433.4285714	17.5	45.25	3.55	-8	99.28	116.9	50.225	37.19272727	108.4444444	96.125	90	1	0	1	0	1	0	0	0	0	0	0	1	1	14	12
51	1	161	7.4	135.5	5.8	91.5	34.65	8.125	31.425	21.325	420.25	17	35.5	1.9	-4.5	71.21052632	119.6666667	68.61904762	36.855	174.6	95.57894737	78	0	0	0	0	1	0	0	1	1	1	1	1	1	12	16
71	1	21.5	1.3	138	4.2	105.5	39.5	10.25	27.5	12.625	229	23	34	2.55	-0.5	83.33333333	102.52	53.72	37.0585	128.1666667	98.04166667	90	1	1	0	0	0	1	0	0	0	0	0	1	1	14	9
79	0	12.5	0.9	137.5	3.8	109.5	27.15	10.6	37.46666667	5.733333333	173.6666667	20.5	31.5	2.25	-4	79.63333333	109.8	57.2	37.21444444	138.6956522	97.8	90	0	0	0	0	1	0	1	0	0	0	0	1	1	14	7
75	1	23.5	1.05	137	3.6	102.5	27	11.575	31.075	13.775	158.25	22	35	1.35	1.5	70.10344828	104.9655172	56.72413793	36.185	143.1578947	96.31034483	90	1	0	1	1	1	0	1	0	0	0	0	1	1	6	9
50	1	12	0.9	133	4.5	108	33.45	10.73333333	30.83333333	10.63333333	175	23.5	38.75	1.6	-1.5	89.44827586	113.85	66.9	37.40772727	136.4285714	96.62068966	90	0	0	0	0	0	0	0	0	0	0	0	1	1	14	4
87	1	13.5	0.6	143	4.1	109	54.2	10.7	32.65	10.525	182.75	25	42	1.65	0	53.63636364	106.7826087	35.82608696	36.585	108.8333333	97.35	90	1	0	0	0	0	0	0	0	0	0	0	1	1	3	6
31	0	8.5	0.45	134	3.7	108.5	29.3	8.84	30.1	11.68	75.8	20.5	36.75	2.7	-6.5	80.14754098	105.7704918	61.40983607	37.06571429	122.3333333	99.95081967	90	0	0	0	0	0	0	0	0	0	0	0	0	1	14	4
86	1	22	0.6	146.5	3	111	36.1	7.033333333	34.46666667	8.633333333	142.3333333	26.5	33	1.7	3.5	93.19230769	119.0769231	58.88461538	36.672	121.6666667	94.89285714	12	0	1	0	0	0	0	1	0	0	0	0	0	0	3	8
85	1	18.5	1	142	4.3	111	26.75	8.333333333	32.4	16.8	155.6666667	22.5	38.75	2.45	-2	80.27272727	114.3478261	49.02173913	36.656	159.05	95.22727273	90	0	0	0	1	1	0	0	0	0	0	0	1	1	14	3
84	0	29	1.4	141.5	4.4	110	28.2	10.46666667	32.2	10.3	78	24.5	36.5	1.2	0.5	68.02857143	115.6	47.37142857	36.67	114.9375	98.71428571	90	0	0	0	0	0	1	1	0	0	0	0	1	1	14	5
78	1	21	1.6	138	5.1	106	28.1	10.55	34.85	13.7	153.5	21.5	48	1.85	-1.5	60.92	104.5	52.96428571	36.77222222	101.6666667	93.04	90	0	0	0	0	1	0	0	0	0	0	0	1	0	14	7
40	0	35	3.45	134	5.3	108.5	36.7	8.075	30.025	9.2	200.25	16	26	1.3	-8	108.8888889	128.72	79.2	37.899	131.8571429	97.77777778	90	0	0	0	0	0	1	0	0	0	0	0	1	0	14	6
90	0	10.5	2.5	132	3.5	105.5	36.05	10.53333333	31.46666667	3.8	229.3333333	18.5	31.5	2.4	-3	94.74074074	100.8666667	52.83333333	36.22714286	124.75	99.2	10	0	1	0	0	1	0	0	0	0	0	0	1	1	3	13
67	0	125	3	131	4.8	99.5	32.7	9.433333333	30.73333333	32.36666667	178.6666667	13.5	36.75	1.2	-10.5	52.44	99.58928571	44.375	36.09428571	239.4285714	95.55555556	17	0	0	0	1	0	1	0	0	0	0	1	1	1	14	8
69	1	17	1.35	137	4.6	101	37.45	12.13333333	28.63333333	16.53333333	170	23.5	43.75	2.5	-0.5	73.81481481	104.7407407	53.48148148	36.73555556	113.15	96.51851852	90	1	0	0	0	1	0	0	0	0	0	0	1	1	14	5
48	0	40.5	2.1	129.5	2.8	96.5	55.85	11.46666667	27.53333333	29.65	93.5	15.5	27.5	5.45	-8.5	101.92	123.9166667	46.33333333	36.38142857	72.66666667	96.44	11	0	0	0	0	1	0	1	1	0	0	0	1	1	3	14
73	0	107.5	1.25	139	2.9	99.5	21.95	9.1	28.25	15.25	149	27	46.5	1	2	81.77777778	146.6	66.96	36.75285714	286.5	97.64285714	11	0	1	0	1	1	0	1	0	0	0	0	1	0	3	9
64	1	18	1.4	142	3	111.5	117.7	13.94	30	18.42	177.4	20	34.75	5.4	-5	63.12903226	105.4482759	86.5862069	34.00714286	196.6666667	98.70588235	90	1	1	0	0	1	0	0	1	0	0	0	1	1	12	9
64	1	96	1.45	135	5.3	103.5	29.5	11.33333333	22.26666667	14.83333333	55	19	33	2.8	-5	100.6451613	124.5	65.66666667	36.59333333	242.0833333	94.5	3	1	1	0	1	0	1	1	1	0	0	0	1	1	3	12
63	1	19.5	3.35	138	4.1	106.5	31.15	11.86666667	29.53333333	16.66666667	169	20	37.5	1.85	0	86	114.78	61.86	36.795	122.2272727	98.59090909	90	0	0	0	0	0	0	0	0	0	0	0	1	1	14	4
54	1	73.5	6.05	130.5	3.2	94	33.75	9.133333333	32.83333333	10	242	12	20.25	3.5	-13	79.33333333	140.7333333	64.9	36.33285714	297.6956522	100	90	1	0	1	1	0	1	0	0	1	1	1	1	0	7	8
40	1	9.5	0.9	137	3.9	106	32.65	10.7	29.6	14.56666667	242.6666667	26	37.25	2.4	-0.5	84.55555556	108.2857143	63.21428571	37.13291667	119.3333333	97.30769231	90	0	0	0	0	0	0	0	0	0	0	0	1	1	10	5
75	0	43.5	1.35	138.5	4.3	106.5	28.1	8.3	31.86666667	7.566666667	207.3333333	24.5	50.5	1	1.5	84.73913043	110.5833333	53.85416667	36.76285714	93.22222222	97.13043478	90	0	0	1	1	0	1	0	0	0	0	0	1	0	13	5
56	1	60.5	2.1	133.5	4.4	101.5	22.4	9.233333333	30.43333333	18	231.3333333	22.5	36.5	1.6	-4.5	72.55172414	117.0689655	64.03448276	36.5475	122.875	99.48275862	90	0	1	0	1	0	1	0	0	0	0	0	0	1	7	8
54	0	6	0.85	131.5	2.8	94.5	26.3	9.7	33	11.2	411	28.5	28.75	0.8	1	98.35135135	106.9634146	70.84146341	37.63428571	98.83333333	96.4	90	0	0	0	0	1	0	0	0	0	0	0	1	1	14	5
70	0	24	1.4	137	4.9	109	28.25	9.6	29.56666667	18.23333333	176.6666667	21.5	43	2.25	-3.5	79.62857143	101.4166667	52.58333333	36.5030303	112.6	99.72727273	90	1	0	1	1	1	0	0	0	0	0	0	1	1	13	4
87	0	37	2.2	135.5	3.9	96.5	34.4	11.45	27.35	11.25	322	23.5	38	1.1	2	85.1	102.8333333	45.83333333	36.38833333	100	99.26666667	5	1	1	0	0	1	0	1	0	0	0	0	1	1	13	6
47	0	46	1.4	142.5	3.3	116	39.9	11.7	31.11666667	5.616666667	241.3333333	16	33	4.55	-12	117.65625	95.25	50.58333333	36.80142857	195.375	98.10344828	90	0	0	0	0	1	0	0	0	0	0	0	1	1	3	13
65	1	16.5	1.65	137	4.5	106.5	34.7	11.9	31.43333333	21	178.6666667	26	46.25	1.35	0.5	82.65384615	117	64.05357143	35.925	149.3684211	96.96	90	0	0	1	0	1	0	0	0	0	0	0	1	1	3	7
71	0	64	2.35	141.5	3.9	100.5	59.65	8.1	30.9	6.066666667	137.6666667	33	55	0.7	5.5	89.6	118.4444444	54.87037037	37.23714286	154.5	96.57692308	90	0	0	1	0	1	0	0	0	0	0	0	1	0	11	10
60	0	10	1.8	138.5	3.6	102.5	24.4	9.45	31.55	5.9	120.5	29.5	44.25	1.4	2.5	72.96153846	121.1	55.94	37.5425	122.8	97.5	90	0	0	0	0	1	0	0	0	0	0	0	1	0	13	7
78	0	109	3.1	137	5	99	32.05	7.983333333	25.71666667	7.6	290.5	22.5	41.25	2.7	-0.5	93.72	111.1923077	51.11538462	37.05916667	213.0909091	98.96	12	0	1	1	1	0	1	0	0	0	1	0	1	1	10	11
74	1	37.5	1.35	137.5	3.9	109	43	11.65	24.65	21.35	274.5	21	35.25	1.7	-5	103.5294118	108.7894737	59.94736842	37.9025	87.44444444	98.96875	5	0	0	1	1	1	0	0	0	1	0	0	1	1	3	13
80	1	11	0.8	132	3.4	96	23.5	15.3	30.25	4.325	188.5	23.5	47.25	2.5	-1.5	101.8857143	115.627907	64.62790698	37.21714286	151.6666667	94.89189189	90	0	0	0	0	1	0	0	0	0	0	0	1	1	3	14
78	0	17.5	1.2	143	4.3	105	21	11.2	30.15	7.15	371.5	32	64	0.5	8.5	78.83333333	130.88	62.56	36.415	130	95.75	90	0	1	1	0	1	0	0	0	0	0	0	1	1	10	9
48	0	9	0.85	143	3.7	103	24.35	13.85	33	5.55	306.5	29.5	46.5	1	3	73.89285714	124.0277778	74.06944444	36.73833333	113	96.93548387	90	0	0	1	1	0	0	1	0	0	0	0	1	0	3	8
55	1	11.5	1.4	137	3.5	107.5	61.05	11.13333333	37.03333333	24	102.6666667	18	23.75	6.45	-4.5	87.64516129	101.15625	61.3125	36.48625	85.75	96.4	45	0	0	1	1	0	0	0	1	0	0	0	1	0	11	8
84	0	26	1.7	129.5	3.7	96.5	27.5	9.8	29.5	0.7	112.5	15	29.25	5.4	-9	103.5384615	103.08	52.12	36.73333333	177	92.76923077	2	0	0	1	0	1	0	0	0	0	0	1	0	1	3	15
76	0	28.5	1.5	131	3.8	99.5	41.8	10.2	31.7	24.1	327.6666667	20.5	33.25	3.3	-3.5	107.5925926	104.3636364	61.25	36.58375	130.8	97	90	0	0	0	0	1	0	0	0	1	0	1	0	0	12	5
83	0	22.5	1.4	141	3.8	109.5	23.4	8.6	29.46666667	15.93333333	144.3333333	21.5	36	2.2	0	69.53571429	126.1428571	50.35714286	36.49285714	134.4210526	97.10344828	90	0	1	1	1	0	1	1	0	0	0	0	1	1	3	9
59	0	11	1.1	140.5	3.8	101	89.35	10.8	33.7	12.96666667	97.33333333	27.5	47.75	4.3	1	109.5925926	101.2962963	74.40740741	37.15142857	91.33333333	93.88888889	90	0	0	1	0	0	0	0	0	0	0	0	1	0	14	6
62	1	14.5	1.15	137.5	3.7	105.5	37.6	11.2	31.3	3.6	148	23.5	31.25	2.2	-1	115.75	97.70689655	54.84482759	37.91	110.3333333	94.51612903	90	0	0	0	0	1	0	0	0	0	0	0	1	1	14	8
92	0	49.5	1.2	141	4.1	103	36.45	12.86666667	29	16.33333333	79.66666667	30	52.5	1.35	-3	83.51851852	99.57692308	56.57692308	36.64428571	140.875	97.51851852	2	1	1	0	0	0	0	1	0	1	0	0	1	1	12	11
88	1	16	0.95	141.5	4.1	110.5	35.25	10.16666667	28.56666667	15.96666667	129	24.5	36.5	3.5	-0.5	83.65853659	102.8095238	57.04761905	36.24878049	147.8571429	99.13953488	90	0	1	0	1	0	1	0	0	0	0	0	1	1	4	10
82	1	16.5	1.3	142.5	3.8	110	25.2	14.7	31.65	10.85	161	23	39	1.5	-4	94.11111111	98.95454545	56.18181818	36.94090909	122.6666667	95.88461538	90	0	0	0	0	0	0	0	0	0	0	0	1	0	14	3
54	1	104	2.8	141.5	4.2	102	49.05	8.5	30.75	2.775	65.5	21	35.5	1.5	-2	82.36	115.4166667	63.45833333	36.695	101.4	98.88	90	0	1	1	1	0	1	1	1	0	0	0	1	0	7	15
69	1	13	1	137.5	4.1	109.5	32.95	11.56666667	29.56666667	26.26666667	174.6666667	21	41	2.4	-2	72.54054054	105.6140351	54.31578947	36.678125	122.3333333	99.1875	90	0	0	0	0	1	0	0	0	0	0	0	1	1	14	4
68	1	42.5	1.7	134.5	4.6	98	67.1	11.33333333	29.5	1.433333333	185.6666667	23	57.25	3.25	-5.5	102.2307692	103.1923077	54.38461538	36.97571429	91.63636364	94.92307692	90	0	0	0	0	0	0	0	0	0	0	0	0	1	3	15
58	1	12	1	142	3.5	110	32.2	13.56666667	31.5	10.13333333	183.3333333	23	40	2.6	0	83.73076923	134.96	80.12	37.22142857	119	97.11111111	90	0	0	0	0	1	0	0	0	0	0	0	0	0	14	4
29	1	11.5	0.85	139.5	3.2	99	31.25	12.8	31.275	11.62	183.2	16.5	34.25	0.7	0	84.6	118.4545455	77.40909091	37.07285714	97	98.36842105	90	0	0	0	0	0	0	0	1	0	0	0	1	0	13	2
74	0	10	0.8	142.5	3.9	109	24.7	13.16666667	29.23333333	15.13333333	225	23	52	1.1	-1	105.8235294	99.55882353	58.76470588	36.86833333	149.3333333	93.14705882	90	0	0	1	0	0	0	0	0	1	0	0	1	0	13	2
73	0	36	0.95	146	3.1	103	68.3	9.9	30.06666667	12.76666667	165.3333333	28.5	44.25	1.25	7	81.48	113	75.64	36.94428571	123.5	98.76	8	1	1	1	0	1	0	0	1	0	0	0	0	1	14	1
71	0	20.5	0.8	136	4.9	111.5	45.7	8.2	29.925	17.7	160.25	22.5	39	2.6	-3	94.18181818	110.8	56.28888889	36.94146341	127.0869565	99.17073171	90	1	0	1	1	1	0	0	0	0	0	0	1	1	12	7
40	1	12.5	1.45	138	4.4	107	28.5	10.125	29.925	16.6	204.75	25.5	44.25	2.8	0.5	99	101.2708333	58.35416667	37.85238095	145.6842105	99.59090909	90	0	0	0	1	1	0	0	0	0	0	0	1	1	11	7
63	1	21	1.4	136.5	3.6	101.5	22.15	11.2	26.83333333	16.06666667	132.3333333	20.5	32.5	3.2	-8	101.2307692	123.0833333	65.875	37.922	207.125	96.66666667	90	0	0	0	1	0	1	1	0	0	0	0	0	0	7	10
82	1	15.5	1.25	139	4	107.5	32.65	10.125	32.4	5.3	184.25	23	36.75	2.1	-2.5	79.12	115.28	34.16	35.445	135.3	99.2	90	0	0	0	0	0	1	0	0	0	0	0	1	1	14	4
72	1	49	3	135	4.2	100	27.55	7.95	27.4	14.75	322	20	36	0.6	-2	59.42857143	112.1935484	46.12903226	36.5075	113.6	97.67857143	90	0	1	1	1	0	1	0	0	0	0	0	1	1	3	12
46	1	15.5	2.25	141.5	4	110.5	30.15	15.3	30.06666667	15.03333333	200.3333333	18	49	2.2	-5	87.2	142.3333333	82.04166667	36.92857143	120.75	96.48	90	0	0	0	0	1	0	0	0	0	0	0	1	1	14	5
67	0	44.5	1.15	136.5	3.5	100	50.25	8.15	22.35	15.9	217.3333333	27.5	42.75	1.25	2.5	91.59090909	140	50	37.325	208	96.18181818	90	0	1	1	1	0	1	0	0	0	0	0	1	0	13	3
57	1	12	0.85	139	3.8	106.5	30.05	11.225	32.5	15.93333333	148	26.5	40.75	1.9	-0.5	77.84375	115.6875	59.3125	36.78	119.9705882	97.1875	90	0	0	0	0	1	0	0	0	0	0	0	1	1	12	6
78	0	17	0.7	147	3.9	98	22.2	11.1	22.8	15.1	245	43	83.75	1.3	14.5	89.5	152.9545455	68.63636364	37.52833333	154	97.08695652	52	0	1	0	1	0	0	0	0	0	0	0	1	0	8	8
59	1	32.5	1.1	135	3.8	99.5	30.45	10.08333333	30.3	5.816666667	60	17	32.25	1.3	-5	102.6521739	152.4347826	87.86956522	36.70545455	91.28571429	98.83333333	90	0	0	0	0	0	0	0	1	0	0	0	1	0	13	9
66	1	28.5	1.75	145.5	4.1	107.5	43.35	9.9125	28.5	20.9625	171.625	16.5	32.75	6	-5	95.27272727	103.2777778	60.31944444	37.09823529	250.4285714	97.61764706	90	0	0	0	1	1	0	0	1	0	0	1	1	1	14	14
87	0	26.5	0.7	137.5	3.4	102.5	22.3	9.375	32.15	12.9	172.25	21.5	27	2.1	0	102.7011494	111.5674157	58.17613636	36.31422222	149.8	92.175	90	1	1	0	0	0	0	1	1	1	0	0	0	1	10	6
52	1	20	1.4	142.5	3.9	113.5	29.2	8.06	28.475	7.325	53.4	19	37.25	2.8	-6.5	114.3939394	104.030303	62.72727273	37.34166667	164.25	98.78787879	90	0	0	0	0	0	0	0	1	0	0	0	1	0	14	6
92	0	29	1.5	134.5	4.6	104.5	35.4	4.225	29.325	24.25	435.5	22.5	41.25	2.95	-4	102.2727273	95.61111111	50.83333333	35.90428571	183	98.25	2	1	0	0	0	0	1	0	0	1	0	0	1	0	3	7
77	1	22	1.2	135	4	101	22	12.96666667	33.2	11.6	165.3333333	23	34.5	1.9	0.5	66.96774194	119.84	61.84	35.39	181.1666667	91.32258065	53	0	0	0	0	1	0	0	0	0	0	0	1	0	12	6
74	1	20	0.95	139	3.9	107.5	27.35	11.23333333	30.66666667	13.1	98.66666667	22	34.75	1.9	0	73.51724138	105.0714286	55.89285714	36.40375	124.6136364	98.96875	90	0	0	0	0	1	0	1	0	0	0	0	1	1	13	7
92	1	21	0.85	138.5	3.9	102.5	34.4	10.5	31.03333333	6.466666667	137.6666667	29	44	1.1	2	69.74074074	109.6774194	46.67741935	36.2775	112.5714286	96.25925926	90	0	1	0	0	1	0	0	0	0	0	0	1	1	13	3
66	1	20.5	1.2	140.5	3.6	106	35.3	10.5	32.73333333	4.8	93	31	41.25	1.6	6.5	65.07407407	140	67.44444444	36.91285714	129.4	99.92592593	90	0	0	0	0	0	0	1	0	0	0	0	0	0	9	6
60	1	16	0.75	133	2.4	92	31.65	10.675	34.25	11.575	162	30	50	1.65	6.5	90.64285714	116.7037037	66.74074074	36.29555556	97.6875	96.46428571	90	1	0	0	0	1	0	0	0	0	0	0	1	1	13	10
92	0	31.5	1.85	146.5	3.6	96.5	28.9	11.3	30.1	12.15	255.5	42.5	53	2.5	20.5	86.5	104.44	56.56	37.09166667	178.5	97.03846154	80	0	0	1	0	1	0	1	0	0	0	0	1	0	9	7
74	1	107	2.25	144	3.6	99.5	27.85	6.12	28.54	5.86	172.2	31.5	40.5	1.15	7.5	64.07142857	122.6896552	64.86206897	35.72058824	78.18181818	98.79310345	52	0	1	0	1	0	1	1	0	1	0	0	1	1	14	11
81	0	16	1	136.5	3.7	102.5	89.15	10.55	26.86666667	9.633333333	218	25.5	32.25	1.1	1.5	80.96875	121.328125	65.125	36.915	131	97.78125	90	0	0	0	0	1	0	0	0	0	0	0	0	0	14	4
85	0	33	2.4	138.5	3.6	104.5	32.85	10.625	30.45	8.35	409.75	25.5	32.25	1.85	-0.5	70.03333333	102.0714286	50.54285714	35.83666667	121	99.26923077	90	0	0	0	0	1	0	0	0	0	0	1	1	1	11	4
71	1	13.5	0.8	139	4.3	104.5	22.2	10.1	31.13333333	16.6	145.6666667	24	39.5	2.2	0	77.04347826	119.0434783	68.52173913	36.81714286	122.4736842	97.31818182	90	0	0	1	0	1	0	0	0	0	0	0	1	1	3	6
64	1	12.5	0.95	139.5	4	109.5	36.7	9.5	28.6	14.6	141.6666667	22.5	38.25	1.7	-2	98.62857143	121.4861111	73.36111111	37.06857143	122.6666667	98.4	90	1	0	1	0	1	0	0	0	0	0	0	1	1	14	8
76	1	17	1.1	141	3.4	104.5	31.35	12.125	30.725	15.3	112.75	27	40.5	1.85	2.5	95.09090909	108.7575758	56.68181818	36.76227273	123.2631579	95.54545455	90	1	1	0	1	1	0	1	0	0	0	0	1	1	14	5
71	0	10	0.8	142	3.1	102.5	31.6	9.875	30.1	14.525	395.25	27.5	49.75	0.9	2	77.2	114.75	60.75	37.19142857	128	97.8	90	0	0	0	0	0	0	0	0	1	0	1	1	1	14	7
67	1	10.5	0.7	137	4.1	108	30.45	10.75	30.2	14.75	195	24.5	37.5	1.9	-0.5	96.67857143	121.983871	65.5	36.97807692	125.1052632	97.71428571	90	0	0	0	0	1	0	0	0	0	0	0	1	1	3	5
74	1	18	1.1	139	4	108.5	30.15	8.633333333	30.3	15.3	141.75	22.5	34.5	1.95	2	71.46875	125.3235294	47.14705882	36.31785714	137.7619048	97.03125	90	0	0	0	0	0	1	0	0	0	0	0	1	1	13	5
73	0	33.5	1	129.5	4.2	88.5	24.6	11.56666667	28.5	28.76666667	284.3333333	26	48	2.35	0	90.76923077	126.64	65.6	36.31	166.6	98.26923077	10	0	0	1	0	0	0	0	0	1	0	0	1	1	14	7
77	1	14.5	0.9	140	3.6	104.5	27.9	11.03333333	32.36666667	11.76666667	124	24.5	40.5	3.4	4	82.76	116.962963	67.40740741	36.64583333	132.9545455	97.56	90	0	0	1	0	1	0	1	0	1	0	0	1	1	3	9
62	1	14.5	0.85	138.5	4.4	109.5	29.6	10.73333333	32.13333333	11.76666667	126.3333333	22.5	39.25	1.65	-0.5	66.68	109.88	58.76	36.73142857	119.8823529	97.84	90	1	0	0	0	1	0	0	0	0	0	0	1	1	13	4
74	1	11	0.9	131	4.2	100	27.9	8.95	25.8	25.45	314	20	37	1.4	-1	119.6911765	98.4375	62.20833333	37.2975	133	94.88235294	61	0	0	0	0	1	0	0	0	0	0	1	0	1	14	2
81	1	18.5	0.95	139.5	3.9	106.5	55.3	10.925	29.375	7.25	216	23.5	37.75	2	1.5	64.66666667	131.48	65.76	36.61	129.1428571	96.95833333	90	1	0	0	0	1	0	0	0	0	0	0	1	1	14	3
83	1	16	0.65	137.5	4.3	109.5	28.3	8.6	29.3	12.73333333	93.33333333	19.5	32.75	2.65	-1.5	72.38709677	113.7222222	51.08333333	36.55285714	119.0555556	99.93333333	90	0	1	0	0	0	1	0	0	0	0	1	1	1	13	4
79	1	15.5	1.1	136	3.9	106	29.55	9.525	26.7	6.85	108.25	21	39.5	1.85	-3	97.875	116.52	39.24	35.9675	139.375	99.25	90	1	1	1	1	1	0	0	0	0	0	0	1	1	14	9
27	1	18.5	1.1	137.5	3.6	108	47.35	16.93333333	29.33333333	9.7	178	22.5	51.5	1.9	-4	90.19230769	96.77777778	57.2962963	38.07470588	123.8888889	92.69230769	90	0	1	0	0	0	0	0	1	0	0	0	1	1	3	13
84	1	128.5	2.6	131.5	4.6	96	52.8	7.2	27.56	14.34	50.4	17.5	31	1.5	-6	60.28	145.2	70.04	36.65	162.8571429	92.70833333	6	0	0	0	0	0	0	0	0	0	0	1	1	0	7	13
93	0	30	0.55	136	3.1	104.5	89.8	11.76666667	30.66666667	6.933333333	529.3333333	23	30.75	1.05	-5	96.64285714	103.1538462	54.30769231	35.72	155	92.95833333	8	0	0	0	0	0	0	0	0	0	0	0	1	1	14	10
91	0	10.5	0.75	143.5	3.1	109.5	22.85	11.26666667	29.96666667	9.3	198.25	27	48	2.75	0.5	68.48148148	135.44	46.32	37.13428571	103.3333333	98.96153846	90	0	0	1	0	1	0	0	0	0	0	0	1	0	13	4
67	1	12.5	0.85	140.5	3.7	103.5	22.7	8.933333333	30.76666667	13.06666667	275.3333333	28.5	37	1.7	6	100.5384615	119.68	73.52	36.62	259.8571429	99.93103448	90	0	0	0	1	1	0	0	0	0	0	1	0	1	7	4
62	1	15.5	1.35	137	3.9	104.5	43	12.025	33.3	15.6	226.75	27.5	35.75	1.95	-1.5	89.76315789	114.45	65.35	36.73714286	122.9473684	98.36842105	90	0	0	0	0	1	0	0	0	0	0	0	1	1	3	7
71	0	9	1.05	143	4.4	108	38.65	9.016666667	28.88	7.92	102.6666667	26	39.75	3.35	-1.5	88.5	102.4230769	59.03846154	37.16666667	132.5217391	98.96153846	90	0	0	0	0	1	0	0	0	0	0	0	1	1	14	4
61	1	33	1.7	141	4.1	104	24.2	13	32.3	13.3	172	24.5	45	1.4	0	95.15384615	131.6153846	91.53846154	37.156	162	95.46153846	90	1	1	0	0	0	0	1	0	0	0	0	1	0	14	5
76	1	70.5	2.3	135.5	4.7	101.5	89.45	11.63333333	32.13333333	16.63333333	280.6666667	22	44.25	2.55	-7	74.69230769	98.39285714	51.625	37.33166667	184	97.17857143	2	1	0	0	0	0	1	0	0	0	0	0	1	1	3	16
88	0	13	0.9	138	4.3	105.5	33.75	10.54	31.2	13.925	129.75	23	35.75	2.55	0	72.21875	108.5833333	38.04166667	36.78833333	144.1363636	98.71875	90	1	0	0	1	1	0	0	0	0	0	0	1	1	14	5
78	0	17	0.85	137	3.9	105.5	81.2	10.16666667	28.03333333	9.566666667	233.3333333	24.5	36	1.5	0	68.04545455	122.5212766	58.4893617	36.65857143	154.3333333	99.06976744	90	1	0	1	0	1	0	1	0	0	0	0	1	1	14	3
71	1	15.5	0.55	138	4	108	34.55	10.46666667	29.2	18.66666667	197.3333333	22.5	39.25	1	-2	80.82352941	113.5833333	57.69444444	37.23333333	116.3	96.44117647	90	0	0	0	0	1	0	0	0	0	0	0	1	1	14	2
61	0	6	0.8	141	3.5	104.5	25	14.26666667	31.5	18.43333333	255.3333333	23	42	2.4	-2	99.36	113	54.91304348	37.17666667	149.5	97.96	90	0	0	0	0	0	0	0	0	0	0	0	1	1	14	6
61	0	31	2.75	140.5	3.8	109	32.2	8.3	28.5	8.9	260	18	27	2	-2	97.74074074	134.9615385	63.57692308	37.45875	134.75	98.25925926	90	0	0	1	0	0	0	0	1	0	0	1	1	0	14	5
78	0	106.5	2.95	138.5	3.8	93	29.65	10.525	31.55	15.8	360	27	40	2.05	1.5	70.73333333	106.8709677	49.77419355	36.88	160.8333333	93.6	90	0	0	0	0	1	0	0	0	0	0	0	1	1	13	13
69	1	21.5	1.45	137	4.3	103	29.25	12.5	32.25	20.825	242.75	24.5	40	1.75	-2	89.33333333	106.7333333	53.53333333	37.09	143.3478261	96.3	90	1	0	0	1	1	0	0	0	0	0	0	1	1	14	4
62	0	51	2.5	135.5	4.9	103.5	99.55	11.63333333	25.76666667	20.9	221.6666667	19.5	39.5	1.75	-6	93.67741935	108.6666667	55.34722222	38.26285714	229.6666667	97.08333333	90	1	1	1	1	1	0	1	0	0	0	0	1	1	14	11
77	1	25.5	0.9	141	5.8	99	28.8	15.1	29.9	10.8	280	32	62.75	1.35	4.5	69.64	126.5833333	68.75	36.96333333	139.6666667	94.96	90	0	0	1	0	1	0	0	0	0	0	0	1	1	8	13
87	0	27.5	2	140	4.2	114	42.3	8.8	24.54	2.6	281.6	14.5	35.75	3.55	-10.5	90.08108108	108.8461538	52	36.644	113	96.4	90	0	0	0	0	1	0	0	0	0	0	0	1	1	9	13
63	1	19	0.8	137.5	4.3	106	50.5	10.1	30.1	15.6	171	21	38	2.15	-3	86.4137931	115.2758621	62.68965517	36.895	147.0869565	95.20689655	90	1	1	0	1	0	0	0	0	0	0	0	1	1	14	5
26	1	16	1.1	141.5	4.2	112.5	87.9	10.94	33.16	16.36	165.8	21	40.25	2.45	-4	119.71875	112.0625	60.375	37.84	153.5454545	99.96875	90	0	0	1	0	0	0	0	0	1	0	0	1	1	14	5
71	1	20.5	0.9	136.5	3.9	103	35.45	11.1	27.76666667	9.666666667	231.6666667	21.5	31.75	1.35	-0.5	101.03125	123.28125	59.171875	36.69666667	117.25	95.46875	90	0	0	0	1	0	1	1	1	0	0	1	1	0	14	2
49	0	10.5	0.95	134	3.6	101.5	90.3	10.66666667	28.8	8	104.1666667	18.5	29	1.1	0	92.66666667	114.9666667	64.78333333	37.73714286	124.5	95.79310345	90	0	0	0	0	1	0	0	0	1	0	0	1	1	14	7
87	1	17	0.9	137	3.6	103	29.45	10.6	24.875	16.4	179	23.5	46.75	2.35	0	76.33333333	126.3448276	57.72413793	36.4025	132.3333333	94.59259259	90	0	0	0	0	0	0	0	0	0	0	0	1	0	13	2
86	0	18	0.8	138	4.3	109	43.35	9.5	30.53333333	24.96666667	150.6666667	22	29	2.1	-3.5	79.57142857	117.8928571	50.32142857	36.31538462	136.0625	97.85714286	90	0	0	0	0	1	0	0	0	0	0	0	1	1	10	6
68	1	15.5	0.75	135	3.9	97.5	29.35	14.46666667	26	15.3	313	25.5	62.25	2.1	1.5	82.66666667	112.8	66.53333333	36.688	110.375	94.33333333	90	0	1	1	1	0	0	0	0	0	0	1	1	1	14	8
84	0	15.5	0.55	135.5	3.6	104.5	36.35	11.5	32.05	14.25	163.5	23	44	1.3	0	98.08333333	101.3181818	52.77272727	37.59571429	134	97.91666667	10	0	0	1	0	1	0	0	0	0	0	0	1	0	14	3
69	1	19	1.05	137	3.9	105	41.4	9.671428571	34.77142857	9.885714286	61.44444444	22	43	2.3	2.5	92.2826087	119.75	52.20833333	37.18	229.65625	98.76086957	90	0	0	1	1	1	0	0	1	0	0	1	1	0	13	12
71	1	15.5	2.5	138.5	4.2	107	41.75	12.58333333	35.08333333	9.716666667	148.1666667	21.5	37	2.8	-4	66.85	105.375	52.8125	36.5	126.5	98.15	90	1	1	0	1	1	0	0	0	0	0	0	1	1	3	11
69	0	38	3.4	146.5	4.4	107.5	24.15	9.45	27.6	10.1	172.5	33.5	58	0.7	6.5	68.29032258	144.28	63.28	37.50142857	108	95.09677419	90	0	1	1	0	0	0	1	0	0	0	0	0	0	11	8
70	1	41.5	3.4	140.5	3	107	28.25	9.525	35.225	9.775	129.5	21.5	40	3.85	-7	91.75862069	140.3333333	66.2	37.22166667	135	96.65517241	90	1	0	0	0	0	1	0	0	0	0	0	0	1	14	8
51	1	48	1.7	132.5	3.6	97.5	36.2	11.5	29.75	10.6	95.5	16	29	3.8	-4	96.68181818	118.1363636	82	36.914	156	94.90909091	90	0	0	0	0	0	0	0	1	0	0	0	0	0	14	6
76	1	32	3.05	136	4.7	104.5	40.45	11.675	31.775	12.7	218.75	24.5	41.75	1.9	-1	90.38888889	108.0555556	59.55555556	36.92714286	130.7647059	96.03030303	90	0	0	0	1	1	0	1	0	0	0	0	1	1	14	5
91	0	64.5	3.1	140.5	4.2	106.5	89.15	8.15	28.9	14.05	307.5	21	38	1.3	-2	71.22727273	135.5217391	45.7826087	37	216.8	99.45454545	41	0	1	0	1	0	1	0	0	0	0	1	0	0	14	3
65	1	23	1.1	139.5	4.8	108.5	29.95	11.33333333	30.2	17	132.6666667	23.5	43.25	2.45	-1	76.11111111	112.1851852	61.74074074	37.08166667	129.9545455	98.07407407	90	0	0	0	0	0	0	0	0	0	0	0	1	0	10	5
38	1	18.5	1.05	145	3.7	110.5	27.15	12.6	29.7	14.52	180.4	23	28	3.3	-9	107.2758621	103.7096774	57.87096774	37.01888889	150.1	98.32142857	90	0	0	0	0	0	0	0	0	0	0	0	0	1	14	7
74	0	10	0.75	136	4.3	106	26.15	10.1	24.73333333	23.06666667	161	22	37.75	1.55	-2	72.38461538	117	45.96428571	36.59	137.8888889	98.11538462	90	0	1	0	0	0	0	0	0	0	0	0	1	1	3	6
59	1	14.5	1.05	140	3.5	105.5	37.75	9.8	30.025	11.825	221.5	28.5	44.25	0.8	2	70.58333333	117.8333333	57.16666667	37.11	110.6	96.96	90	0	0	0	0	1	0	0	0	0	0	0	0	0	14	4
56	0	63	0.85	141	4.3	103.5	36.75	7.65	30.2	7.6	313.5	30	43.25	1	7	96.30769231	125.52	67.52	36.96333333	187	98.07407407	42	0	1	1	1	0	0	0	1	0	0	0	1	0	10	6
60	0	7.5	0.95	128.5	4.4	96.5	91.55	7.95	28.95	13.75	398	23	36	1.1	1	78.53846154	113.8888889	66.85185185	36.87428571	174.8	96.42307692	90	0	0	0	0	1	0	0	0	0	0	0	1	1	14	7
90	1	28	1.35	136.5	4.3	103	47.2	9.95	30.55	7.225	129.75	25	38	1.9	0.5	74.34482759	116.6470588	48.41176471	36.2775	125.9047619	96.64285714	57	0	0	0	0	0	1	0	0	0	0	0	1	1	11	9
69	1	15	0.95	138.5	4.3	109	31.25	11.03333333	28.7	19.4	132.25	23.5	37.25	2.1	-0.5	98.79487179	107.6666667	61.82051282	37.32666667	133.6190476	98.69230769	90	1	0	0	0	0	0	0	0	0	0	0	1	1	10	7
56	1	10.5	0.9	138.5	3.5	107	36.35	10.33333333	30.03333333	14.13333333	157.6666667	28	42.5	2.5	1.5	77.65217391	101.6956522	51.08695652	37.288	146.0588235	98.73913043	90	1	0	1	1	0	0	1	0	0	0	0	1	1	12	7
74	0	42	4.5	139.5	3.2	95	33.35	9.866666667	32.46666667	9.833333333	149	24	36	6.15	-7.5	69.56	103.9166667	46.54166667	36.80142857	132	99.36	2	1	1	0	1	0	1	0	0	0	1	0	0	1	7	12
54	0	7.5	1	138	4.2	109	51.1	9.16	26.66666667	15.23333333	139.3333333	20.5	41	1.9	-1.5	69.3125	115.375	64.8125	37.35517241	129.0434783	99.57575758	90	0	0	0	1	0	0	0	0	0	0	0	1	1	14	8
86	1	38	1.1	134.5	4.3	104.5	41.3	15.06666667	33.46666667	17.83333333	79.33333333	20.5	32	1.85	-1	105.7777778	156.1481481	88.07407407	36.395	99.2	94.27586207	90	0	0	0	0	0	1	0	0	0	0	0	1	0	12	6
86	1	22.5	1.35	139.5	2.6	107.5	90.1	8.685714286	31.91428571	5.871428571	110.7142857	23.5	35.25	2.35	0	97.03773585	110.9818182	58.92727273	36.68583333	182.25	98.61904762	90	0	0	0	0	0	1	0	0	0	0	0	1	1	14	5
69	0	22	1.05	139	4.8	100	31.2	11.83333333	25.36666667	14.9	290.3333333	24.5	52.5	1.7	-1	100.7857143	113.7931034	50.5862069	37.67571429	159.375	97.89285714	66	0	0	1	1	1	0	0	0	1	0	0	0	1	10	7
68	0	23	0.9	139.5	3.7	111.5	27.3	12.6	31.93333333	26.13333333	184	19.5	36	1.55	-4	106.7222222	134.5294118	69.47058824	37.90375	126.4444444	95.73684211	90	0	0	0	0	0	0	0	0	0	0	0	1	0	7	6
62	0	9.5	0.8	136	3.9	98	34.1	10	30.35	10.3	122.5	27.5	49.25	2.3	2.5	114.5333333	119.96875	63.8125	37.08666667	147	96.8	90	0	1	1	0	0	0	0	1	0	0	0	1	1	14	11
28	1	12.5	1.45	140	4	101.5	26.65	16.725	33.425	17.425	224	18.5	44.5	4.2	-2	124.8666667	143.137931	93.10344828	38.44846154	164.25	94.7	90	0	0	0	0	1	1	0	0	1	0	0	1	1	9	11
84	0	31.5	3.55	125	5	89	40	9.766666667	30.66666667	14.8	244	19.5	49.25	7.25	-6.5	102.6551724	94.68518519	50	37.565	196.8333333	91.27272727	2	0	1	1	1	0	0	1	0	1	0	0	1	1	10	11
54	0	13	0.55	137	4.3	109.5	34.65	9.666666667	31.6	9.433333333	174.6666667	25.5	44.5	1.35	1	66.79310345	99.76666667	55.2	35.88125	120.6666667	98.03448276	90	0	0	1	0	0	0	0	0	0	0	0	1	0	14	4
26	0	4	0.75	140.5	3.4	108	40.3	10.66666667	29.63333333	2.933333333	129.6666667	25	44.75	0.8	-1	92.88461538	108.2115385	60.42307692	37.805	126.5	92.34615385	90	0	0	0	0	0	0	0	0	0	0	0	1	1	9	12
80	1	12.5	1.9	137	5	107.5	29.65	11.15	30.725	13.225	206.75	22	37.25	2.85	-3	80.96969697	107.6363636	56	36.5	133.5833333	98.90322581	90	0	0	0	1	1	0	0	0	0	0	0	1	1	14	4
91	1	46	2.5	141.5	3.5	107.5	33.7	10.16666667	26.95	16.1	203	20.5	25	4	-4.5	91.16666667	117.4347826	61.65217391	35.93571429	121	99.125	79	0	0	0	1	1	0	0	0	1	0	1	1	0	11	8
66	0	21.5	0.95	137	3.1	98.5	34	10.1	30.1	18.2	352	24.5	32	1.2	0	115.2352941	124.4230769	73.64	37.23444444	129	98.57575758	90	0	0	0	0	0	0	0	0	0	0	0	1	0	14	4
78	1	29.5	1.3	136	3.6	99	69	11.93333333	31.53333333	11.16666667	137.3333333	22.5	31	1.5	1	68.66666667	92.29166667	55.54166667	36.81	147.2	94.25	6	1	1	0	1	1	0	1	0	0	0	0	1	1	14	7
82	1	23.5	1.05	137.5	3.5	105	65.1	10.55	33.28	5.44	151.1666667	24	40.5	2.55	0	68.36666667	128.8666667	48.96666667	36.2495	175.9230769	98.77419355	90	1	0	0	1	0	1	1	0	0	0	0	1	1	14	4
63	1	13.5	0.5	138.5	3.5	105.5	30.75	9.8	30.45	12.1	192.25	28	40.5	1.75	2	90.44	104.8	60.24	37.601	102.2857143	98.24	90	0	0	1	0	0	0	1	0	0	0	0	0	1	14	4
66	0	11	0.6	136	4.1	109.5	38.15	11.63333333	30.93333333	11.36666667	131.3333333	25	38	2.7	-2	82.25	119.2162162	50.83783784	37.43428571	125.9285714	99.41666667	90	0	0	0	0	1	0	0	0	0	0	0	1	1	8	9
70	1	12	1.85	139	4.2	108.5	29.15	12	29.2	13.2	169.3333333	25.5	44.25	1.55	0.5	79.9375	104.2727273	64.84848485	37.14321429	127.1666667	97.0625	90	0	0	0	1	0	0	0	0	0	0	0	1	1	14	6
67	1	95	2.55	138	4.2	103	83.4	6.475	31.4	8.8	162.5	17	34.25	1.7	-6.5	89.52272727	158.6428571	92.73809524	36.5825	128.6666667	96.25	90	0	1	1	0	0	1	1	0	0	0	1	1	0	14	5
53	1	27	1.05	131	4.5	98.5	46.6	15.15	24.65	18.3	311	21.5	39	1.6	-2	120.76	110.6153846	81.76923077	36.32166667	123	93.64	26	0	0	0	0	0	1	0	0	0	0	1	1	0	14	6
82	1	26	0.85	141	4.3	114	145.5	14.05	30.9	20.5	180	18	33.75	1.85	-8	63.4	92.59090909	54.84090909	37.765	137	97.06451613	18	0	1	1	0	0	0	1	1	1	0	0	1	1	3	9
74	0	24	0.8	144	4.3	108	24.2	10.3	29.5	10.2	254	26	45.75	1.5	0	66.03846154	123.3333333	54.25925926	36.80142857	119	95.23076923	90	0	1	0	0	0	0	1	0	1	0	0	0	0	14	2
74	0	14	1.85	138.5	3.9	109.5	34.2	9.233333333	31.23333333	13.2	171.6666667	23.5	30	1.85	-2.5	71.94285714	124.3888889	48.36111111	36.04285714	125.9047619	96.45714286	90	1	0	0	1	1	0	1	0	0	0	0	1	1	14	5
92	0	27	0.8	140	4.5	101	26.95	12.2	28.3	11.7	261	19.5	43	2	-3	84.33333333	139.2608696	76.04347826	37.065	263.2857143	93.7826087	90	0	0	0	1	0	0	1	0	0	0	0	1	0	12	8
65	0	16	0.9	131.5	3.8	96	28	13.85	30.475	19.425	188.5	19.5	40.25	1.5	-2	84.20689655	106.9642857	57.35714286	37.5775	239.2352941	95.4	90	0	0	0	1	1	0	0	0	0	0	0	1	1	12	8
23	1	34.5	2.85	130.5	4.4	96.5	33	7.35	29	14.4	252	24.5	45.5	0.95	0.5	99.08333333	94.08	50.72	36.86166667	90.33333333	98.41666667	4	0	0	0	0	0	0	0	1	0	1	0	1	1	3	18
73	0	38	6.4	146.5	4.3	110	26.85	10.9	30.83333333	17.25	181	12.5	40.25	8.95	-10	93.03846154	92.16	51.92	37.018	127	94.95833333	2	1	0	0	0	1	0	0	0	1	1	0	1	1	14	15
39	1	91.5	7.5	132.5	4.5	96	25.15	8	33.8	8.466666667	175	21.5	42	0.5	-7	104.8461538	94.72	45.68	37.95142857	111.6666667	95.88461538	90	0	0	0	0	0	1	0	0	0	1	0	1	0	14	9
80	0	12.5	2.1	133	4.2	105.5	30.25	8.9	31.86666667	8.7	108.3333333	19.5	28	1.85	-1.5	81.70588235	120.75	65.5	36.44545455	127.8421053	98.73529412	90	1	0	0	0	1	0	0	0	0	0	0	1	1	14	3
71	1	40	2.2	139.5	3.7	107.5	75.65	8.4	32.55	9.25	281.5	19	26.5	1.6	-4	96.13888889	126.7333333	69.66666667	36.98428571	176.25	95.30555556	90	1	1	0	1	0	1	1	0	1	0	1	1	0	13	5
48	1	24.5	1.55	136	5.2	105	32.1	13.36666667	32.36666667	23.43333333	92	21.5	47	2.65	-2.5	108.3333333	129.75	65.2125	37.81571429	136.3333333	95.60606061	90	0	0	1	0	1	0	0	1	0	0	0	1	0	7	11
86	1	55.5	1.25	145	5	101	36.9	11.5	31.2	17.2	151	25	48.75	2.6	2	96.40740741	114.9230769	74	36.825	145.2857143	95.2962963	4	1	1	1	0	0	0	1	0	1	0	0	1	1	9	9
84	0	18	2.15	132.5	4.4	104	29.8	9.75	31.15	6	332.5	21	37.5	1.85	-2.5	101.9846154	100.4090909	40.48484848	36.84692308	162.4166667	99.23529412	90	1	0	1	1	1	0	0	1	0	0	0	1	1	9	7
66	1	68	2.75	132	4.3	84	30.25	7.4	27	34.5	33	8.5	19.5	17.4	-16.5	85.48	134.25	75.33333333	36.585	96.42857143	97.68	15	0	1	0	0	0	1	0	1	1	1	0	1	0	11	11
70	1	20.5	2.95	138.5	3.5	102	36.25	15.9	31.43333333	20.03333333	251.6666667	25	36	2.05	2.5	83.2	98	56.36666667	37.2272	161	93.93333333	90	1	1	0	0	1	0	1	1	0	0	0	0	1	6	10
58	1	80	3.45	139.5	3.3	115	88.2	10.975	30.775	8.9	172.25	11	24.5	0.8	-11	84.20689655	115.1724138	68.4137931	37.89357143	123	98.31034483	90	0	0	0	0	0	1	0	0	1	0	0	1	1	7	14
43	0	14	0.75	133.5	3.1	111.5	26.5	7.6	29.23333333	19.66666667	244.3333333	11	26	1.15	-13.5	96.43478261	105.8181818	61	36.84714286	215.7903226	98.82608696	90	0	0	0	1	0	0	0	0	1	0	0	0	0	14	2
90	0	10	0.85	140	3.4	107	26.6	12.1	33.5	13.5	162	20	31.5	1.5	-1.5	90.61538462	122.7037037	74.55555556	36.81333333	149.25	96.61904762	90	0	0	0	0	1	0	0	0	1	0	0	1	0	13	3
92	0	27	0.9	139.5	3.3	101.5	27.3	8.666666667	28.43333333	8.3	278.6666667	28	45	2.7	2	78.73809524	102.3793103	57.44827586	37.47	145.2	96.175	90	1	1	0	0	1	0	1	0	0	0	0	1	1	13	2
64	0	13.5	0.7	137.5	4.4	105.5	28.2	9.4	28.76666667	11.6	157.3333333	21.5	35.25	2.65	-1	99.19230769	109.9310345	64.79310345	37.012	127.7647059	98.52941176	90	0	0	0	0	0	0	0	0	0	0	0	1	1	9	10
57	1	10.5	0.9	136	3.9	104.5	34.35	13.3	34.5	15.4	137.3333333	23.5	42.5	1.6	0.5	88.26923077	108.5714286	70.78571429	36.58333333	122	95.14814815	90	1	0	0	0	1	0	0	0	0	0	0	1	1	14	5
42	0	17.5	0.85	133	4.4	101	39.9	13.7	32.7	20.86666667	247.3333333	22.5	32	2.4	-2	101.1153846	107.1304348	69.39130435	36.86285714	119.5	93.69230769	90	0	0	0	0	0	1	0	1	0	0	0	1	0	13	3
82	0	8	0.9	136	3.4	105.5	33.1	9.933333333	22.86666667	13.3	193.3333333	20.5	36.75	1.9	0.5	85.60714286	118.3214286	53.92857143	36.88214286	130.9565217	96.89285714	90	0	0	0	0	0	0	1	0	0	0	0	1	0	14	5
67	0	20.5	0.75	144	3.7	102.5	28.8	13.2	30.5	7.6	176	31.5	72.5	0.85	2	79.54054054	129.6875	54.375	36.93714286	183.2857143	96.66666667	90	0	0	1	1	1	0	1	0	1	0	0	1	0	13	5
65	1	15	0.95	138	3.6	102.5	27.5	12.83333333	29.56666667	6.466666667	172	23	32.75	1.25	0	73.80769231	124.56	55.12	36.93	133.8	96.22222222	90	0	0	0	0	1	0	0	0	0	0	0	0	0	14	3
54	1	14.5	1.25	135	3.9	104.5	47.7	9.55	29.6	12.45	251.5	23	36.5	1.2	-2	88.84615385	114.6	59.84	37.76	106.5	96.53846154	90	0	0	0	0	0	0	0	0	0	0	0	1	1	10	7
83	1	31	1	135.5	5.3	101	43.9	11.4	34.45	5.85	133.5	28.5	65	0.9	2	80.84210526	108.4166667	52.52777778	36.92666667	130.5	93.69230769	4	0	0	1	0	0	1	0	0	1	0	1	1	1	8	10
74	0	6	1.25	132	4.7	103	32.2	8.75	30.3	16.55	190	25.5	34	1.15	3	92.81818182	106.2435897	52.64102564	36.81357143	130.3333333	97.90909091	90	1	0	1	0	0	0	0	0	0	0	0	1	1	14	2
80	1	54.5	3.2	141.5	3.6	110.5	23.4	9.15	29.15	6.25	392.5	18.5	34.5	0.95	-4.5	90.84615385	115.4074074	48.25925926	37.25	145.2857143	97.32	90	0	0	0	0	1	0	0	0	0	0	0	1	1	11	11
54	0	5.5	1.1	147	3	117	41.6	7.7	28.16666667	12.46666667	205.6666667	15	18	1.7	-16	98.45833333	107.0434783	70.13043478	36.95333333	206	99.83333333	90	0	0	0	0	0	0	0	1	0	0	0	0	0	9	8
64	1	111	1.65	142.5	5.7	107	44.6	7.157142857	33.05714286	13.64285714	50.85714286	23.5	44.75	1.3	-1.5	96.72	113.52	51.64	37.02333333	127.25	96.56	6	0	0	0	1	0	0	1	1	0	0	0	0	1	3	20
61	1	56.5	5.7	141.5	3.5	98.5	27.95	12.4	32.65	27.15	288	24	44	1.6	2.5	90.11538462	132.1111111	58.40740741	37.40666667	92.77777778	96.69230769	90	0	1	0	1	0	1	0	0	0	1	0	1	0	7	8
51	0	4.5	0.95	131	3.3	97.5	34.7	7.5	31.9	12.95	242.5	23.5	54.25	2.6	-2.5	89.69230769	94.4	69.76	36.62	110	99.36	49	0	0	0	0	0	0	0	0	0	0	1	0	0	13	5
69	1	21	1.85	136.5	4.1	104.5	28.55	12.15714286	32.84285714	14.45714286	122.1428571	20	36.75	2.55	-1.5	77.53846154	122.8076923	60.30769231	36.61	171.1304348	97.65384615	90	0	0	0	0	1	0	0	1	1	0	1	0	1	14	7
92	0	66	3.25	136	4.1	100.5	25.2	7.1	29.1	8.6	231	21.5	36	1.35	-1	82.72727273	114.0434783	60.34782609	36.54307692	119	96.91304348	90	0	1	0	0	0	1	1	0	0	1	0	1	1	11	7
93	0	16	0.7	142.5	3.3	108	45.3	8.4	26.6	8.5	233.5	31	47.25	1	3	84.66666667	108.1428571	51.94285714	36.64833333	124.2857143	99.94117647	90	0	1	0	0	1	0	0	0	0	0	0	1	1	9	7
55	1	10	1	142	4	109	33.2	16.9	32.43333333	15.93333333	246	21	42	1.95	-4	73.67857143	104.7258065	62.17741935	37.81	112.75	95.62068966	90	0	0	1	0	1	0	0	1	0	0	0	0	1	3	9
63	0	10.5	0.65	137.5	4.1	110.5	30.3	10.43333333	30.56666667	11.76666667	140	23.5	32	1.75	0	95.59375	91.43589744	55.91025641	36.95125	149.8	98.80645161	90	0	0	0	0	0	0	0	0	0	0	1	1	1	11	4
66	0	18.5	0.75	137	3.7	108.5	27.25	10	29.86666667	16.6	196.6666667	23.5	35.75	2.5	1	86.48	104.88	58.72	36.764	134.3636364	98.44	90	0	0	0	1	1	0	0	0	1	0	0	1	1	14	2
79	1	33	1.6	140	3.3	98	32.2	12.6	33.2	11.5	165	33.5	61.25	1	5	88.30434783	115.1	55.25	36.23166667	151.6666667	93.47826087	90	0	1	1	0	1	0	1	0	0	0	0	1	0	14	5
51	1	72.5	4.25	130	4.5	89	34.7	12.15	26.65	12.45	157	18	44.75	1.25	-6	93.41666667	121.3333333	70.95833333	36.744	109.5	92.625	56	0	0	0	0	0	0	0	1	0	0	0	1	0	14	11
86	1	38	1.1	140.5	3.7	107	77.15	12.5	31.23333333	11.46666667	123	24.5	36.25	1.2	-0.5	65.03703704	100.0535714	42.46428571	36.95904762	152.6666667	97.22222222	90	1	1	0	1	0	1	1	0	0	0	0	0	1	10	11
61	1	12	0.6	137	3.6	101	25.8	9.8	30.33333333	10.2	453.6666667	28	60	1.2	1.5	117.962963	111.7321429	63.32142857	37.15	135	97.46153846	90	0	0	0	0	0	0	0	0	0	0	0	1	0	10	7
54	1	19	1.1	139	4.4	108	32.2	12.83333333	30.16666667	15.5	203	22.5	36.75	1.25	0	73.60606061	116.2285714	65.22857143	36.74714286	149.0434783	97.67647059	90	1	0	0	1	1	0	0	0	0	0	0	1	1	12	5
57	0	25	1.3	141.5	5	106.5	69.25	9.9	26.6	8.9	132.5	25	59	1.1	-1	97.95652174	113.3043478	59.91304348	37.42375	143	97.17391304	90	0	0	0	1	0	0	0	0	0	0	0	1	1	12	9
81	0	19.5	1.35	142.5	4.1	110.5	33.85	10.65	30.58	10.9	112.4	18	38.5	7.05	-12.5	96.13333333	107.7419355	56.35483871	36.50857143	108.3333333	97.44827586	90	0	0	1	0	0	0	0	0	0	0	0	1	1	3	16
52	1	15.5	0.7	135.5	4.6	106	90.15	13.3	29.4	13.1	100.5	21.5	39	3.45	-0.5	66	121.3030303	70.60606061	36.41666667	141.3333333	98.6969697	90	0	0	0	0	1	0	0	0	0	0	0	1	0	3	7
52	1	10.5	0.65	137.5	3.7	100	29.05	10.56666667	29.76666667	16.26666667	264.3333333	25.5	45.5	1.2	2.5	104.125	107.78125	64.21875	37.11285714	72.8	96.52	90	0	0	0	0	0	0	0	0	1	0	0	1	1	11	11
41	0	11	1.6	140	2.9	108	29.85	12.08	26.64	14.32	179.8	19	31.75	0.7	-2.5	88.8	142.75	79.97916667	36.835	113.75	96.86956522	90	0	0	1	0	1	0	0	1	1	0	0	0	0	14	4
64	1	41	1.7	134	4.1	93.5	31.05	11.53333333	27.53333333	26.13333333	131.3333333	20.5	44	5.7	-6	97.96875	111.9333333	62.86666667	36.71428571	229.25	96.25	90	0	0	0	1	0	1	0	0	0	0	0	0	1	14	11
85	0	10	0.6	142	3.7	111	28.7	9.7	31.73333333	11.16666667	143.3333333	23	38.75	2.6	1	80.76086957	108.8666667	52.71111111	36.66363636	124.2380952	97.70731707	90	0	0	1	0	1	0	0	0	0	0	0	1	1	14	5
83	0	10.5	0.8	136	3.7	103	67.55	11.025	31.375	15.85	96.5	19	35.25	2.3	-5.5	84.38461538	114.2	70.13333333	36.69222222	184.8	95.96296296	90	1	1	1	0	0	0	0	0	0	0	0	1	0	8	9
32	1	16.5	1.05	127.5	3.9	91	30.6	13	33.25	14.15	141.5	22	40	2	-1	101.7777778	135.5555556	71.55555556	37.51833333	245.4	91.37837838	90	0	0	0	1	1	0	1	1	0	0	0	1	1	14	6
70	1	27.5	1.1	136.5	4	106.5	22.9	10.76666667	31.5	10.43333333	282	22	33.25	1.85	-1	77.51724138	105.8275862	52.5862069	36.76	121.5789474	98.57142857	90	0	0	0	1	0	1	0	0	0	0	0	1	1	4	7
32	1	25	0.75	142	4.2	106.5	35.3	13.05	31.75	11.55	104.5	26.5	50.5	1.25	1.5	104.25	136.14	78.18	37.465	120.6666667	98.625	90	0	0	0	0	0	0	0	0	0	0	0	1	0	3	11
54	1	15	0.9	142.5	4.1	116	28.75	10.4	29.7	15.6	226.2	21	43	2.35	1	80.91304348	118.2962963	59.96296296	36.83777778	124.826087	95.7826087	90	1	0	0	0	1	0	0	0	0	0	0	1	0	14	6
81	0	24.5	1.3	146	3.6	111.5	39.55	9.2	30.85	7.45	171	22	30.25	2.9	0.5	108.5	102.7878788	44.15151515	37.91	259.3333333	96.25	7	0	0	0	1	0	0	0	0	0	0	0	1	1	9	11
82	0	16.5	1.45	136.5	4.2	103	80.05	9.7	30.2	12.8	217.6666667	19.5	46	1.35	-4	73.7	142.1764706	56.29411765	36.45142857	147.3333333	92.84848485	90	0	0	1	0	0	1	0	0	0	0	0	0	0	14	4
73	1	20	0.95	137	3.4	105	28.9	13.28	29.36	56.52	117.6	21	35.25	1.8	-1.5	66.22580645	99.15517241	60.56896552	36.77777778	216.2419355	94.26666667	90	0	0	0	1	1	0	0	0	0	0	0	1	1	14	10
73	1	13	1.3	141	4.2	112.5	26.1	9.033333333	32.66666667	6.366666667	170	23.5	41.25	1.4	-1.5	77.11538462	110.3846154	55.84615385	36.96956522	116.1578947	98.80769231	90	0	0	0	0	1	0	0	0	1	0	0	1	1	14	3
69	1	20.5	1.3	135	4	102	28.1	10.66	27.9	27.025	189.25	19	35	3.4	-4	80.24	107.3333333	49.16666667	36.225	156.2708333	95.65217391	90	0	0	0	1	0	1	0	0	0	0	0	1	1	12	12
23	0	20.5	1.1	147	3.3	118	25.7	9.6	29.73333333	23.13333333	385	16.5	31.75	1.1	-9.5	115.0625	147.0416667	83.90277778	37.09	150.6346154	99.875	90	0	0	0	1	0	0	0	0	0	0	0	1	0	14	4
67	1	24	1.15	137	3.7	104	49.6	9.4	28.53333333	18.06666667	309	24.5	41.75	1.95	-1	97.76923077	98.2	59.9875	37.68181818	216.125	100	90	1	1	0	0	1	0	1	0	0	0	0	1	1	13	5
65	1	29.5	1.3	137	4.3	106.5	31.7	12.825	26.075	8.475	311.75	23	39.25	1	-2	86.90322581	119.1333333	65.1	37.83333333	133.3333333	98.74193548	90	0	0	0	1	1	0	0	0	0	0	1	1	0	14	6
66	1	17.5	0.85	138	3.9	102.5	37.05	9.5	30.75	14.325	89.75	23	40	1.5	0	90.73333333	102.4285714	67.25	36.36571429	118	96.55172414	90	0	0	0	0	1	0	0	0	0	0	0	1	0	10	9
71	0	10.5	0.65	139	3.4	109	22.1	11	28.7	7.85	182.5	18.5	32.75	0.9	-1.5	68.91666667	115.98	52.86	35.66666667	122.5	94.54166667	90	0	0	1	0	1	0	1	0	1	0	0	1	1	14	4
80	1	8.5	0.85	142	4.1	109	32.15	8.833333333	28.9	9.866666667	261.6666667	27	35.75	1.55	2.5	99.57142857	119.5952381	53.88095238	37.976	101.3529412	96.81578947	90	0	0	0	1	1	0	0	0	0	0	0	1	1	13	4
71	1	14.5	0.9	136.5	4.1	101.5	30.35	15.6	30.75	9.65	199.5	25.5	49.25	1.7	3.5	90.44	140.16	80.48	36.87375	101.75	96.2	90	0	0	0	1	1	0	0	0	0	1	0	1	1	10	3
62	1	18	0.9	138.5	4.1	107	32.5	12.6	33.73333333	13.4	113.6666667	23.5	45.25	1.8	1	81.875	101.6	59.64	36.915	126	98.17391304	90	0	0	0	0	0	0	0	0	0	0	0	1	1	14	3
73	1	15.5	1.15	136	3.8	104.5	30	10.46666667	28.06666667	9.3	135.3333333	23	39.25	1.5	0.5	84.33333333	117.8	56.23333333	36.65708333	122.7	98.63333333	90	0	0	0	1	1	0	1	0	0	0	0	1	1	14	4
80	0	15.5	0.75	137	3.7	103	27.85	14.65	31.85	25.7	255	20.5	40.5	3.55	-3.5	83.92	124.1176471	45.97058824	36.9375	146.5	93.92	90	0	0	1	0	1	0	0	0	1	0	0	1	1	10	3
72	1	13	0.85	140	4.2	110	31.2	10.46666667	31.83333333	13.63333333	130	22.5	38.5	2.4	-0.5	101.3684211	101.3783784	59.7027027	37.68793103	124	99.60714286	90	0	0	0	1	0	0	0	0	0	0	0	1	1	3	6
79	1	23.5	1.2	132.5	5	105	33.1	11	29.4	25.25	449	21	35.25	1.55	-0.5	107.8571429	97.96551724	49.82758621	37.60375	127.3333333	98.65517241	90	1	1	0	0	0	0	0	0	0	0	0	0	1	6	10
81	0	40.5	1.4	140.5	3.4	114.5	51.5	9.6	30.15	14.35	408.5	10.5	24.25	3.6	-13.5	113.8387097	88.40625	55.65625	36.10714286	125.8571429	94	11	0	1	0	0	1	0	0	1	0	0	0	1	1	9	15
85	0	36	1.25	132	3.6	98.5	29.8	10.83333333	29.03333333	24.63333333	389.6666667	19.5	33	1.3	-2	99.44	110.64	57.8	36.94285714	146.5	95.36	41	0	0	0	0	0	1	0	0	0	0	0	1	1	14	3
92	0	25.5	1	141	3.8	107	23.3	8.25	23.8	15.3	708.5	23.5	43.75	0.95	-4	88.66037736	98.75925926	63.59259259	37.2425	131.6666667	98.5	10	0	1	1	0	0	1	0	0	0	0	0	1	1	5	11
73	1	22.5	1	137.5	3.5	105.5	30.2	11.55	27.65	19.1	201.5	23.5	38	1.3	-0.5	85.28	105.4807692	56.40384615	36.43	133.9375	97.41666667	90	0	0	0	0	1	0	1	0	0	0	0	1	1	14	2
92	0	33	1.3	128.5	4.5	99	84.15	9.6	30.42	16.7	320	16.5	24.75	2.6	-6.5	80.50819672	104.5423729	51.40677966	36.81207547	282.8571429	98.08196721	3	1	1	0	1	1	0	0	0	1	0	0	1	1	9	10
85	1	23.5	0.75	136	4.2	103	50.3	17.15	31.15	14.4	593.5	22	40	1.2	0	77.625	112.1666667	54.375	36.78666667	101.5	92.625	90	1	0	0	0	1	0	0	1	1	0	0	1	1	4	6
51	1	31	1.65	128	3.7	91.5	49.45	7.05	36.85	11.375	66.75	23.5	41	3.2	1	96.14285714	94.66666667	59.76190476	36.572	153.5	94.55555556	32	0	0	1	0	0	0	1	1	0	0	0	1	1	4	12
77	1	29	1.1	144	4.1	114	30.5	8.933333333	29.46666667	10.73333333	139.6666667	23	40	2.15	-2	83.36	102.88	54.72	36.58333333	118.4285714	98.96	90	0	0	0	1	1	0	1	0	0	0	0	1	1	3	7
55	1	7.5	0.9	137	3.9	103.5	87.8	11.04	29.88	8.68	199.8	18.5	28.5	3.55	-3	80.62962963	102.7037037	73.07407407	37.1625	143.3888889	99.48	90	0	0	0	0	1	0	0	0	0	0	0	0	1	3	9
83	0	12	0.95	140	3.8	109.5	30.85	11	34.1	8.766666667	143	23	31	2.8	0	81.64	113.9230769	56.80769231	36.60888889	131.6	97.88461538	90	1	0	0	0	1	0	0	0	0	0	0	1	1	13	5
84	0	14.5	0.9	139	3.8	109.5	36.45	8.066666667	27.43333333	13.9	142	24.5	38.25	2.9	1.5	84.5	116.2428571	54.48571429	36.84642857	124.8947368	96.72222222	90	0	1	1	0	1	0	0	0	0	0	0	1	1	12	6
75	1	51.5	1.45	132	3.9	92	55.3	8.86	30.98	27.04	270.6	25	42.25	5.3	-1.5	101.2068966	104.1785714	61.53571429	36.42272727	225.8888889	95.13793103	10	1	1	0	0	0	1	1	0	0	0	0	1	1	14	11
85	1	17.5	1.05	137	4.8	113.5	33.8	9.7	30.05	6.55	129.6666667	22	33.25	1.9	0.5	78.51351351	121.3684211	63.48684211	36.3969697	115.6	99.18918919	90	0	0	0	0	1	0	1	0	0	0	0	1	1	14	3
74	1	16	1.7	137	4.3	105	27.8	11.46666667	31.13333333	11.06666667	100.3333333	22.5	34.25	1.65	1	77.51612903	122.6451613	52.29032258	36.56666667	126.7777778	95.67741935	90	0	0	0	0	1	0	0	0	0	0	0	1	1	14	5
75	0	42	1.6	135.5	3.5	102	40.45	8.8	26.95	9.3	246	19.5	32.5	1.5	-4.5	89.7037037	107.4615385	47.07692308	36.75	98.4	97.74074074	8	0	1	0	0	1	0	0	1	0	0	0	1	1	14	4
27	1	9	1.4	138	3.4	108.5	33.25	7	29.05	11.3	126	20.5	37.5	1.2	-3	103.8064516	127.8518519	65.59259259	38.176	149.3333333	98.93548387	90	0	0	1	0	0	0	0	0	1	0	0	1	0	7	10
55	1	18	2.5	133.5	3.9	101	28.95	8.6	24.05	5.9	75.5	20	31.25	2.9	-4.5	103.1111111	110	61.11538462	37.02625	153.25	95.18518519	90	0	0	1	1	1	0	0	0	0	0	0	1	0	14	7
52	1	49.5	5	127	4.9	78	36.9	7.714285714	31.74285714	18.28571429	106.4285714	22.5	43	4.8	3	112.0625	98.625	43.8125	37.02888889	169.8	96.41935484	17	0	0	0	0	0	1	0	1	0	0	0	1	1	14	16
77	1	85	4.8	128	4.4	86.5	95.55	8.4	23	13.3	252	19	25.5	5.95	-3.5	111.6666667	88.55952381	57.91666667	36.278	81.53846154	97.39130435	4	0	1	0	1	0	1	1	0	0	1	0	1	1	11	8
45	1	61	2.5	126.5	4.3	95.5	45.4	11.08	32.82	12.32	39.8	14.5	39	2.8	-8.5	110.7142857	103.6571429	52.45714286	36.72285714	108.125	98.60606061	63	1	1	1	0	0	0	1	1	1	1	0	1	1	3	19
54	0	15	1.05	138	3.4	108	30.9	9.166666667	28.46666667	6.266666667	235.6666667	20.5	40	2.6	-5	97.92307692	101.4642857	53.53571429	37.5875	223.6	95.88461538	90	0	0	0	1	0	0	0	0	0	0	0	0	1	14	6
77	0	10	0.6	139	3.6	109	28.8	10.7	30.1	11.7	259	19	35	0.8	-2	89.43478261	117.2608696	56.47826087	36.77714286	221.25	96.26086957	90	0	0	1	0	1	0	0	0	0	0	0	0	0	12	3
18	1	9	0.6	138.5	3.7	105	34.85	12.85	28.2	17.2	242.5	22.5	44	0.8	-1.5	116.8	104.6538462	53.51923077	38.62090909	109.5	97.57142857	90	0	0	0	0	0	0	0	0	1	0	0	1	1	11	7
75	0	9	3	131	3.9	103	30.8	9.866666667	33.43333333	12.83333333	332.6666667	17.5	26.25	1.4	-4	59.72	104.5	44.14814815	36.53	80	97.95833333	10	0	1	0	0	1	0	0	0	1	0	1	0	1	14	11
40	1	45.5	3.65	139	3.2	95	25.75	7.8	31.9	10.35	152.5	28	40	1.1	5	98.73076923	124.96	72.88	37.16666667	100.5714286	94.92307692	90	0	0	0	0	0	0	0	0	0	1	0	1	0	14	10
55	1	27	1.35	138.5	5.1	107.5	43.8	8.5875	30.6625	10.1875	76.78571429	16	36	4.35	-7	80.17073171	108.5853659	59.73170732	36.68333333	208.4117647	98.62162162	90	0	0	1	0	0	0	0	1	0	0	1	1	1	14	17
41	0	8	0.65	129	3.4	96	29.5	10.6	31.1	11.9	91.5	26.5	40	1.4	1	116.32	104.4	66.44	38.29666667	88.75	99.12	90	0	1	0	0	0	0	1	1	0	0	0	1	0	14	7
80	1	16	0.85	139.5	3.9	112	29.3	9.18	29.96	14.34	157.8333333	21.5	31	2.15	-1.5	82.76086957	101.6354167	57.41666667	37.06818182	128.3529412	99.82051282	90	0	0	0	0	1	0	0	0	0	0	0	1	1	13	7
71	0	21	1.15	147.5	2.7	116	150	13.46666667	30.96666667	10.83333333	188.6666667	18.5	22.75	3.2	-5	84.03225806	102.2592593	52.25925926	36.77272727	282.0714286	99.44444444	90	1	1	0	1	1	0	0	0	1	0	0	0	0	13	3
75	1	18	1.25	145	3.1	112	91.55	10.63333333	31.06666667	8.433333333	126.5	23	33.75	4.2	0	76.4	106.5	59.15789474	36.16409091	113.3181818	99.91428571	90	0	0	0	0	1	0	1	0	0	0	0	1	1	14	5
59	1	20	2.15	136	6	103	32.6	10.68	26.88	13.4	119.2	13.5	31.75	4.05	-9.5	85.42857143	113.9916667	62.825	36.75	140.25	99.4047619	90	1	0	0	0	0	0	0	0	0	1	0	1	1	6	13
75	0	13	1.1	136	3.9	107.5	29.7	8.333333333	28.76666667	11	109.6666667	24.5	36.5	1.35	1	61.76923077	118.85	51.24137931	36.46166667	122.5789474	97.76923077	90	1	0	0	0	1	0	0	0	0	0	0	1	1	14	6
74	1	18	1.25	139	4.7	109	55.1	10.1	32.36666667	8.3	134.6666667	21.5	38.75	1.6	-0.5	75.61538462	112.2962963	54.77777778	37.10454545	121.047619	97.72727273	90	0	0	0	0	1	0	0	0	0	0	0	1	1	14	3
48	1	11	1.1	137	4.3	108	28.65	10.76666667	33.4	13	137.6666667	25	43.25	1.65	-0.5	82.64516129	118.375	59.984375	36.96666667	138.25	98.4516129	90	0	0	0	0	1	0	0	0	0	0	0	1	1	3	8
82	1	19	1.1	142.5	3	108	86.3	12.9	30.05	19.3	162.5	21	33.5	2.25	-1.5	79.15789474	101.0526316	56	37.71	146.3333333	97.10526316	90	1	1	1	0	0	0	0	0	0	0	1	1	1	9	11
76	1	11	0.6	138	3.7	110	31.9	9.5	28.9	14.43333333	95.33333333	20	34	2.3	0	80.04761905	106.2195122	62.17073171	36.82926829	127.3636364	98.52380952	90	0	0	0	0	1	0	1	0	0	0	0	1	1	8	10
70	0	16	1.15	141	3.5	108.5	26.45	10.9	30.5	8.55	207	25.5	33.75	0.9	1.5	60.43243243	113.8	62.56666667	36.76	115.5	98.94594595	90	0	0	0	0	1	0	0	0	1	0	0	0	1	14	9
67	0	63.5	2	128.5	5.2	105	84.85	13	29.8	16.3	78.25	14.5	48.75	4.75	-14.5	122.3636364	98.53333333	58.11111111	37.63833333	155.2222222	97.66666667	1	0	0	0	1	0	0	0	1	1	0	0	0	1	3	20
50	0	9	0.5	133	4.4	95.5	28.3	9.6	27.86666667	11.46666667	210	26.5	61.5	1	2	109.7142857	132.8333333	67.73333333	37.39666667	270.5	98.07142857	90	0	0	0	1	1	0	0	0	0	0	0	1	0	11	5
63	1	16	1.2	137.5	4.5	105.5	31.9	14.55	32.85	12.65	207	19.5	32	3.05	-4	63.88	116.2692308	50.76923077	36.58	151.2	92.08	90	0	0	1	0	1	0	0	0	0	0	0	1	0	11	4
68	0	31.5	1.35	137.5	4.1	94.5	25	13.93333333	26.86666667	18.03333333	239.6666667	24.5	47.75	4.05	1	107.7741935	125	66.90322581	36.71333333	256.875	93.36363636	90	1	1	0	1	0	1	0	0	1	0	0	1	0	14	6
62	0	14	0.7	140.5	3.8	108.5	24.6	9.466666667	31.3	7.633333333	87.33333333	23.5	37.75	2.6	-0.5	69.87878788	107.5454545	49.42424242	36.89032258	127.9166667	96.78787879	90	0	0	1	0	1	0	1	0	0	0	0	1	1	14	7
68	0	19	0.65	137.5	4.3	106	27.9	9.7	27.1	13.8	207.6666667	26	40	1.6	1	69.59090909	108.9090909	57.18181818	36.56285714	122.6190476	99.13636364	90	0	0	1	0	1	0	1	0	1	0	0	1	1	13	4
68	1	18.5	2.95	138	3.4	108	35.55	8.5	28.66666667	16.43333333	154.6666667	21.5	40.75	4	-2.5	89.85365854	122.2790698	53.65116279	36.85333333	153.9444444	96.75609756	90	0	0	1	1	1	0	0	0	0	0	0	1	1	14	5
31	0	21.5	1.2	139.5	4	101.5	26.6	12.525	31.275	11.275	135.75	19.5	36.25	3.5	-5.5	77.2	113.9411765	57	36.71714286	121.6666667	96.88888889	90	0	1	1	0	0	0	1	0	0	0	0	1	1	7	14
71	1	13.5	0.7	138.5	4.2	109	27.6	11.45	31.15	17.05	193.5	24	34.25	2.15	1.5	79.14814815	108.8148148	57.65384615	36.71166667	120.375	98.74074074	90	0	0	0	0	0	0	0	0	1	0	0	1	1	3	5
74	0	13.5	0.5	130	4	100	150	11.42	30.34	23.08	154	20.5	38	1.8	-2.5	87.43333333	118.9666667	56.2	36.66555556	119	99.1	14	0	0	1	0	1	0	0	0	0	0	0	1	1	14	12
67	0	9	1	134	3.8	104	28.85	8.866666667	32.03333333	11.1	98	23	31	2.45	-1	63.96428571	109.0909091	62.6969697	36.31111111	125.35	97.10714286	90	0	0	0	0	1	0	0	0	0	0	0	1	1	14	8
84	0	43.5	1.15	121	3.7	85.5	49.95	10.72857143	33.61428571	11.3	111.7142857	18	25.5	6.5	-5	63.93103448	110.7222222	59.55555556	36.44090909	141.2692308	89.81481481	90	1	1	0	0	1	0	1	1	0	0	0	1	1	6	15
74	1	6	0.7	141	3.3	112.5	37.8	9.166666667	24.93333333	11.3	153.3333333	21.5	36.5	1.95	-2	89.75	116.1428571	56.17857143	36.42857143	123.5833333	96.27586207	90	1	0	1	0	1	0	0	0	0	0	0	1	1	8	5
74	1	19	4.25	135	4.4	103.5	29.6	10.7	31.5	10.95	183	23.5	41.75	1.05	-1	87.68	127.92	55.52	36.82714286	135.0833333	95.56	90	0	0	1	0	0	0	0	0	0	0	0	1	0	14	2
63	0	59	4.85	142.5	3.2	98	29.1	9.32	29.14	14.46	220.4	27	40.75	3.75	3	93.14285714	144.16	74.52	35.26	190.8	99.75862069	3	0	0	0	0	0	1	0	0	0	1	0	1	1	3	15
83	1	24.5	1.8	140.5	4.2	115.5	34.3	11.4	31.45	9.05	190.5	15	39.5	2.05	-7	70.875	112.25	54	36.23625	169.4	98.23076923	90	0	0	0	0	1	0	0	0	0	0	1	1	1	14	7
86	0	41	1.05	141	4.2	110.5	25.6	9.75	28.25	10.35	146.5	20.5	40.75	1.5	-3.5	105.9166667	136.25	50.875	37.34166667	178.5	99.54166667	46	0	0	0	1	0	1	0	0	0	0	0	0	1	8	7
58	0	10	0.45	137	3.8	104	36.95	9.55	30.5	6.55	283.5	23	41	1.8	0	78.76923077	93.61538462	59.11538462	36.73714286	99.66666667	94.65384615	90	0	0	0	0	0	0	0	0	0	0	0	1	1	11	6
54	1	21	0.8	121	3.9	87	26.75	8.6	30.42	6.8	166	23	38.75	1.5	0	102.5142857	101.4666667	68.23333333	37.39166667	146.6	98.48571429	11	1	0	0	0	0	0	0	0	0	0	1	1	0	12	6
60	1	25.5	1	135.5	4.1	103.5	35.8	13.6	30.825	11.525	172.25	23.5	37.75	1.8	0	78.48148148	115.7407407	62.55555556	36.78833333	128.8823529	98.11111111	90	0	0	0	0	0	0	0	0	0	0	0	1	1	14	4
53	0	16.5	1.8	138.5	4.1	109.5	28.45	9.7	32.9	10.15	169.5	23.5	40	1.85	0	94.21428571	111.2142857	68.10714286	36.73461538	126.3157895	98.33333333	90	0	1	1	0	0	0	1	0	0	0	0	1	0	14	3
65	1	68	2.25	142	3.9	105.5	33.9	10.1	26	10.25	165.5	30	45.75	1	5	80.57142857	124.6428571	66.53571429	35.99857143	106.5	97.85714286	90	0	1	1	0	0	1	1	0	0	0	0	1	1	10	5
52	1	49.5	1.5	126	3.8	88.5	103.5	10.45	30.85	10.7	327	20	50.5	4.6	-6.5	106.1621622	140.4054054	70.51351351	37.32428571	266.2857143	99.48648649	6	1	1	1	1	0	1	1	1	0	0	0	0	1	3	15
75	0	20	2.7	137	4	103	49.8	10.8	28.4	20.4	246.5	24	43.25	1.8	-0.5	102.6470588	109.7352941	65.6969697	37.67833333	144	97.19047619	90	0	1	1	0	0	0	0	0	0	0	0	0	1	12	5
85	1	52	3.45	138	4.8	104	58.4	9.116666667	28.16666667	9.116666667	91.66666667	14	24.75	6.6	-8.5	84.22	98.02777778	56.74074074	36.65857143	134.8888889	98.54545455	90	0	0	0	0	0	1	0	0	1	0	0	1	1	11	12
78	1	18.5	0.65	135.5	3.9	107	27.55	9.7	28	9.1	140	22.5	39	2.25	-3	75.31034483	123.5967742	63.14516129	36.77714286	137.5	97.78571429	90	0	0	0	1	1	0	1	0	0	0	0	1	0	14	3
50	0	81	1.15	134.5	2.9	96.5	29.05	10.05	42.85	13.05	107	18.5	30	2.75	-1	108.4166667	113.8333333	64.04166667	36.79285714	247.5	95.08333333	19	0	0	0	1	0	0	0	1	1	0	0	1	0	9	10
52	1	20	0.95	135	3.8	105.5	43.2	10.42	31.14	17.64	1200.5	19	31	3.3	-3.5	111.875	92.1875	56.85416667	36.73	117.6	97.6	90	0	0	0	0	0	0	0	0	1	0	1	1	1	11	8
86	0	17.5	1	140	4.2	106	34.2	8.475	29.46666667	13.9	160.3333333	25	34	3.5	2	81.77777778	113.2592593	45.07407407	36.83461538	135.0555556	97	90	1	1	0	1	0	0	1	0	0	0	0	1	1	14	9
33	1	9	0.9	141.5	4.3	110.5	48.85	9.775	30.2	10.4	129	23	33.25	3.4	-1.5	84.07407407	99.72413793	57.79310345	36.57037037	119	99.33333333	90	0	0	0	0	0	0	0	0	1	0	0	1	1	14	6
75	1	12	0.95	138.5	4.1	102	31.7	12.45	29.35	6.25	269	32	48.5	1.2	1.5	99.04	102.36	61.66	36.92857143	96.75	95.96	6	0	1	0	0	0	1	0	0	0	0	1	0	1	10	7
75	1	21.5	0.85	134	4.4	100	31.85	9.3	30.2	16.65	263.75	24	37.75	2.5	1.5	79.92592593	107.8148148	54.81481481	36.50666667	118.5294118	97.03703704	90	1	0	1	1	1	0	0	0	0	0	0	1	1	14	4
77	0	10	0.95	134	4	105	35.15	9.16	31.62	17.42	115.4	19	35.5	2.5	-2	76.16129032	117.4142857	59.34285714	36.89	134.9	99.66666667	90	0	0	0	0	1	0	0	0	0	0	0	1	1	14	6
65	1	9.5	0.9	139.5	4.2	108.5	28.3	10.73333333	33.9	8.366666667	160.3333333	22.5	33.5	1.95	-5.5	83.93548387	115.3333333	59.33333333	36.66153846	106	97.35483871	90	0	0	0	0	1	0	0	0	0	0	0	1	1	14	9
76	0	12	1	136	3.6	103	25.1	10.26666667	30	15.93333333	189.3333333	22.5	33	0.9	0	85.25	131.9583333	61	36.71	118.6	95.58333333	90	0	1	0	0	0	0	1	0	1	0	0	1	0	13	2
78	0	23.5	1.1	138.5	3.5	108.5	26.75	8.633333333	27.9	14.5	288.6666667	23	33.75	1.2	-1.5	62.31818182	116.8703704	70.07407407	36.18	146.5	97.68	90	0	0	0	0	0	1	0	0	0	0	0	1	1	14	6
76	1	12.5	1	139	4.2	110	27.6	10.4	30.7	12.5	129	22.5	32.25	1.8	0.5	81.92307692	104.3076923	56.46153846	36.564	121.6111111	97.36	90	0	0	0	0	1	0	0	0	1	0	0	1	1	14	5
67	1	24	1	138	4.4	104.5	69.35	15.55	31.7	16	169.5	19.5	34.25	1.45	-4.5	64.30434783	104.0322581	69.03225806	36.95333333	172.6	97.13636364	90	1	1	0	0	0	0	0	0	0	0	0	1	1	10	9
87	0	34	1.6	138	3.6	110	31.2	9.566666667	30.43333333	7.066666667	112	16.5	32	2.75	-6	91.47826087	96.7826087	45.04347826	36.95	159.375	99	90	1	1	0	0	0	1	0	0	1	0	0	0	1	14	10
45	1	14	0.8	138.5	4.1	105.5	28.85	12.83333333	30.63333333	14.06666667	175	25	43	1.5	-1	81.48148148	106.7666667	59.46666667	36.93714286	124.5555556	98.65384615	90	0	0	0	0	1	0	0	0	0	0	0	1	0	3	7
44	0	21	2.15	135	3.8	107	34.3	9.7	31	9.85	226	22	61.75	3.95	-3	113.9642857	107.2068966	59.34482759	36.75166667	121.3333333	97.83333333	82	0	0	1	0	1	0	0	0	1	0	0	1	0	13	3
29	1	34	3	136	4.2	101.5	62.55	16.3	31.8	23.95	299	20	54	5	-9.5	75.48717949	115.5833333	74.22619048	37.0975	141.8571429	97.94594595	90	0	0	1	0	0	1	0	0	1	1	0	0	1	10	13
55	1	22.5	1.1	137.5	4.2	102.5	81.7	10.5	30.43333333	13.6	321.3333333	24	40.75	2.1	-0.5	87.36842105	134.5	74.83333333	36.875	182.7	96.42105263	90	1	1	0	1	0	1	1	0	0	0	0	1	1	13	9
51	1	16.5	1.1	143	3.6	105	28.2	10.65	34.9	19.15	536	27	39	0.9	1.5	106.0833333	141.0434783	77.39130435	37.93857143	164.7368421	97.68	90	0	0	0	0	1	0	0	0	0	0	0	1	0	14	3
34	0	20.5	1.1	145.5	3.6	109	38.55	8.45	32.65	8	261	29	47.25	0.6	5	85.91666667	136.4166667	77.625	37.98428571	90	98.375	90	0	0	0	0	1	0	0	0	0	0	0	1	0	14	6
48	0	14	0.8	143	4.1	113.5	45	9.9	28.86666667	13.33333333	194.3333333	24.5	35	2.8	0	83.13043478	114.3653846	68.71153846	36.99	130.1052632	99.27272727	90	0	0	0	1	1	0	0	0	0	0	0	1	1	14	4
79	0	22	0.65	135	4.1	100	28.85	9.35	31	16.8	258.5	24	33	2.95	0	73.2962963	110.037037	54.11111111	36.28272727	133.6538462	96.03703704	90	1	0	0	1	1	0	0	0	0	0	0	1	1	14	4
65	1	15.5	0.95	138.5	4	99.5	34.9	9.8	24.35	15.85	481	31.5	66.5	0.8	3.5	87.92857143	123.4193548	59.87096774	36.94375	107.5	97.75	5	0	1	1	0	0	0	1	0	0	0	1	1	0	14	5
88	0	40.5	1.3	142	3.7	108.5	38.7	7.533333333	29.9	105.6	121.6666667	23	33.5	1.05	-2	89	122.5925926	58.92307692	37.20125	93	97	90	1	1	0	1	1	0	1	0	0	0	1	1	0	14	6
70	1	14.5	1.15	138.5	4.2	111	39.2	9.466666667	34.73333333	6.7	128.6666667	23	38.25	1.2	-1.5	81.87096774	99.75757576	54.72727273	36.18285714	127.5454545	97.90322581	90	0	0	0	0	1	0	0	0	0	0	0	1	1	3	9
52	0	15.5	1.05	132.5	3	97.5	47.35	8.475	33.55	6.4	50.6	24.5	32	2.05	3	98.53333333	106.7586207	64.34482759	36.40230769	123.3333333	95.53333333	3	0	0	0	0	0	0	0	1	0	0	0	1	1	6	11
78	0	34	0.8	135.5	4.1	103	29.85	9.5	30.73333333	37	225.3333333	18	35	1.85	-5.5	83	105.6666667	54.75925926	36.77833333	123.6666667	95.17391304	18	0	1	0	0	0	0	0	0	1	0	0	1	1	6	7
36	1	14.5	0.9	137.5	3.9	106	34.65	12.8	29.5	20	177	23.5	35.75	1.4	-2	74.64	129.0769231	53.03846154	36.84	138.6923077	96.76	90	0	0	1	0	0	0	1	0	0	0	0	0	0	14	3
35	1	13	1.1	140	3.6	104	28	9.65	28.05	11.25	240.5	24	36	1.4	0	108.6666667	116.9354839	61.4516129	38.43363636	153.25	98.7037037	90	0	0	0	0	0	0	0	0	0	0	0	0	0	14	3
73	1	27.5	1.15	141	4.3	109.5	40.85	10.02	30.44	14.14	119	23.5	37.25	1.75	2	73.9375	118.6470588	60.70588235	36.55428571	144.7647059	98.8125	90	0	0	1	1	1	0	0	0	1	0	0	1	1	14	5
58	1	24	1.15	143	4.1	105.5	23.3	10.9	26.9	9.6	216	33	66	1.2	2	61.48	124.625	63.08333333	36.656	194.2	97.48	90	0	0	1	1	1	0	0	0	0	0	0	0	0	10	5
75	0	27.5	1	142	4.1	103	68.35	9.9	30.6	11.2	337.5	23.5	35.75	0.85	-1.5	58.81818182	118	51.90243902	36.25586207	170.8333333	98.27272727	90	1	1	0	1	0	1	0	0	0	0	0	0	1	13	6
69	0	17	1	139.5	3.6	108.5	36.95	10	30.55	16.05	204	22.5	37.25	0.7	0	89.26923077	108.962963	58.40740741	36.64666667	118.5833333	98.23076923	90	0	1	0	1	1	0	1	0	0	0	0	1	1	3	7
67	1	15.5	0.8	138.5	4.2	109	28.05	8.8	30.86666667	14.93333333	111.3333333	20.5	35.75	3.25	-4	81.75675676	107.0810811	56.27027027	36.74594595	172.7368421	98.07692308	90	0	0	0	1	0	0	0	0	0	0	1	1	1	3	12
56	0	8.5	0.8	139.5	3.7	109.5	32	9.333333333	30.46666667	16.6	160.3333333	23	32.5	3.8	1.5	93.48	114.24	62.84	36.17428571	122.2666667	98.44	90	0	0	0	0	0	0	0	0	0	0	0	1	1	3	6
54	1	17	1.25	134.5	4.2	96.5	31.2	13.1	29.5	7.15	204	31	56.5	1.65	5	79.20454545	109.8918919	60.32432432	37.22166667	119	92.93333333	90	0	1	1	0	1	0	0	0	0	0	0	1	0	10	7
72	0	25	1.6	144.5	3.9	102	32.9	10.1	26.9	5.1	148	30	61.5	1	5	91	123.0416667	60.66666667	37.30857143	143.5	92.96428571	90	0	1	1	0	1	0	1	0	1	0	0	1	0	13	4
47	0	17.5	1.25	140	4.2	105.5	90.4	8.05	32.6	8.65	198	22.5	47	1.4	1	115.7407407	102.52	68.52	37.1125	157.6666667	97.03846154	90	0	0	0	1	0	0	0	0	1	0	0	0	0	14	3
57	1	14	0.85	141	4	102.5	27.5	9.566666667	27.9	25.13333333	609.6666667	31	54	1	4	85.69230769	92.625	51.16666667	36.43666667	129.6666667	95.84615385	19	0	0	1	0	1	0	0	0	0	0	1	0	0	14	2
55	0	14.5	2	142.5	3.6	103.5	91.4	9.5625	28.0625	14.9	93.5	12.5	32	10.1	-10.5	87.2173913	105.3188406	50.39130435	36.04434783	129.5333333	98.1641791	2	0	0	0	0	1	0	0	1	0	0	0	0	1	8	14
34	1	26	1.85	144.5	3.3	108.5	42.1	15.95	31.65	19.9	213	19	52.75	2	-6.5	73.42307692	100.28	57.08	36.809	108.65	98.03846154	90	0	0	0	0	0	0	0	1	0	0	0	1	1	14	11
74	0	22.5	1.2	141	2.9	100.5	27.55	7.75	19.425	20.2	590.25	25.5	42	1.8	-1	92.77142857	125.53125	70.09375	35.916	137	94.4	90	0	1	0	0	0	1	1	1	0	0	0	1	0	14	6
80	1	32	1.25	146	3	109	26.8	10.4	28.5	11.8	456	32	53	1.1	9	90.22222222	104.0714286	52	36.54142857	72.33333333	99.03703704	90	0	0	1	0	1	0	1	0	0	0	0	1	0	10	3
73	1	71.5	2.55	135.5	5.3	93.5	38.35	12.52	30.72	25.12	50.2	15.5	42	6.3	-9	66.92307692	97.42307692	65.5	36.73	202.375	96.14814815	1	0	0	0	1	0	0	0	0	1	0	1	1	1	10	17
65	1	74	1.95	145.5	4.1	114	44.5	6.125	28.3125	9.8	179.125	22	40.25	0.75	-1.5	121.171875	113.2	69.71111111	37.18222222	162	97.78846154	90	1	1	0	1	0	1	1	0	0	0	0	1	1	10	5
71	1	23	0.95	142	5.2	109	33.6	10.83333333	31.1	12.26666667	124.3333333	24	42.5	2.2	8	68.2962963	111.65	54.1	36.24652174	131.1428571	97.92592593	90	0	1	0	0	0	1	0	1	0	0	0	1	1	14	7
23	1	15	0.9	142.5	3.6	106	34.1	11.35	27.75	25.1	297	24.5	48.5	1	1.5	77.60869565	121.5652174	65.52173913	38.032	76.25	95.13043478	90	0	0	0	0	0	0	0	0	0	0	0	1	0	13	5
78	0	18	1.55	141	3.7	104.5	35.05	9.2	22.7	17.4	509.5	28.5	52.25	2.05	5.5	83.96153846	105.4615385	57.84615385	36.935	122.1764706	92.84	90	0	1	1	0	0	0	1	0	0	0	0	1	1	3	9
84	1	73	1.25	142.5	3.5	106	31.5	13.15	30.3	41.05	236	27	45	1.8	0	77.91666667	135.25	58.29166667	36.675	143.6666667	89.79166667	8	1	1	1	1	0	1	0	0	0	0	0	1	0	13	3
55	1	25.5	4.6	139	3.8	111	30	9.775	29.75	23.225	117.75	21.5	40.25	2.25	-5	90.30769231	112.0897436	72.64102564	36.2852	127.875	99.74358974	90	0	0	0	0	0	0	0	0	0	0	0	1	1	12	6
50	0	83	5.35	138.5	3.5	100.5	24.65	6.2	29.5	19	263.5	19.5	30	0.7	-2	78.60655738	144.75	63.675	36.26444444	162.8571429	99.23333333	90	0	1	0	1	0	1	1	0	0	0	0	1	0	5	12
83	1	84	2.25	138	4.8	100.5	47.05	8.866666667	32.53333333	7.8	260.6666667	15	38.75	1.55	-7	75.34782609	142.0454545	53.59090909	37.065	96.6	97.13043478	90	0	1	1	1	0	1	1	0	0	0	0	1	0	11	8
82	0	23	0.9	138	4.1	108.5	41	9.475	32.6	11.16666667	94.66666667	21	35	2.3	-4.5	77.35135135	109.5365854	47.70731707	36.68888889	129.9130435	99.12903226	90	1	1	1	1	0	1	0	0	1	0	0	1	1	3	11
82	0	31	0.9	138.5	4.1	106	93.4	10.4	30.73333333	8.633333333	168	24.5	33.75	6.15	-4	70.82608696	124.5909091	62.13636364	36.67	143	99.47826087	9	1	0	0	1	1	0	0	0	0	0	0	1	1	14	6
82	1	14.5	0.9	139	4.1	112	37.4	8.25	26.15	16.05	151	23	31.5	1.35	0.5	77.57142857	111.5694444	51.65277778	37.2	125.7333333	96.42857143	90	0	0	0	0	1	0	0	0	0	0	0	1	1	14	6
71	0	35.5	1.15	142	3.9	114	49.55	8.233333333	27.26666667	31.46666667	257.3333333	16	31.5	1.3	-7.5	68.77419355	104.5857143	43.52857143	36.943	113.8125	97.48387097	90	0	0	1	1	1	0	0	0	1	0	1	0	0	13	2
67	1	18	4.15	137	4.2	104	59.6	12.55	31.5	13.3	141	23	42.25	2.6	-1.5	76.88461538	117.5555556	58.81481481	36.78571429	131.0454545	95.5	90	0	0	0	1	1	0	1	0	0	0	0	1	1	14	5
67	0	61	4.65	131	3.5	98.5	50.4	9.625	37.025	5.2	145	8.5	35	8.2	-23.5	90.35714286	110.9736842	58.52631579	36.11818182	275	94	2	0	0	0	1	1	0	0	0	0	1	0	1	1	8	16
80	0	29.5	1.25	133	4	104.5	96.8	11.74	33.76	17.56	98.2	20.5	36.75	2.25	-2.5	83.3030303	106.8484848	37.75757576	37.31103448	187.9	99	2	1	1	0	1	0	1	1	1	0	0	0	1	1	8	16
31	1	10.5	0.9	136	4	105.5	101.55	8.975	29.36666667	7.766666667	119.5	25.5	41.75	1.5	1	103.9545455	123.1363636	60.54545455	37.572	123.8	98.6	90	0	0	0	0	0	0	0	0	1	0	0	0	0	3	6
27	0	42.5	0.75	145	3.4	105.5	23.55	10.4	28.96666667	7.333333333	340	30	40.25	1	7	112.4230769	118	81.15384615	36.435	101.6666667	99.9	90	0	0	0	0	0	0	0	0	0	0	0	1	0	8	6
60	1	15.5	0.75	138	4.3	107.5	29.1	10.2	31.55	11.15	303	24.5	38.75	1.6	1	88.84	109.0660377	54.53773585	38.25666667	142	99.3255814	90	0	0	1	0	1	0	0	0	0	0	0	1	1	14	3
80	0	11	1.05	140	4.2	113	36.5	9.666666667	32.03333333	17.96666667	133	20.5	30.75	1.6	-1.5	73.53125	104.65625	52.375	36.945	134.6666667	99.15625	90	0	0	1	0	1	0	0	0	0	0	0	1	1	11	4
64	0	18.5	1.45	139	3.4	102.5	32.8	11.725	27.46666667	14.16666667	230.6666667	29	34.75	2.15	2	77.12903226	121.8088235	49.79411765	37.60625	177.875	96.06451613	90	0	1	1	1	1	0	0	0	0	0	0	1	1	14	5
68	0	26.5	1.2	143	3.5	101.5	51.2	9.466666667	30.4	3.533333333	367.3333333	20	35.5	3.5	1	117.4827586	103.390625	47.8125	37.991	94.11111111	95.93103448	90	1	1	0	1	1	0	0	0	0	0	0	1	1	14	7
82	0	16.5	0.85	144	4.2	100	97.2	9.55	28.4	9.4	135	35.5	86.75	1.8	10	102.72	131.9583333	70.125	36.81666667	169.1666667	94.96	2	0	1	1	1	0	0	0	0	0	0	0	1	0	13	5
65	1	13.5	0.7	135	4.7	111	28.45	10.575	32.35	9.075	163.5	23.5	36.75	1.3	-2	93	112.8148148	60.03703704	37.44576923	111.6153846	98.46428571	90	0	0	0	1	1	0	0	0	0	0	0	1	1	11	7
73	0	59.5	1.55	143.5	4.2	110.5	56.9	8.4	25.22	18.58	69.6	19	34.75	3.2	-6	68.52173913	111.6956522	43.26086957	36.75333333	81.36363636	99.70833333	90	0	1	1	1	0	0	1	0	0	0	0	1	1	14	12
41	1	13	1.95	135.5	3.5	99	28.6	12.25	29.05	20.45	250.5	27	40	1.15	4.5	93.23333333	136.6	71.76666667	37.29285714	96.83333333	98.26666667	90	0	0	0	0	1	0	0	0	0	0	0	1	0	11	5
77	0	11.5	1.3	138	4.3	105	30.55	11.36666667	29.16666667	19.53333333	135.6666667	22	35	1.55	1.5	97.51851852	108.4285714	56	36.1	137.3157895	96.74074074	90	0	0	0	0	0	0	0	0	0	0	0	1	1	14	7
81	0	60	2.25	139.5	4.5	115	32.35	12.5	32.8	24.3	239	13	23.5	1.4	-13.5	103.7037037	111.037037	76.77777778	36.1	108	97	90	0	0	0	0	0	1	0	0	0	0	0	1	1	9	14
79	0	22.5	0.85	138.5	3.7	112.5	27.3	7.5	27	17.56666667	403	16	26	1.6	-8	102.24	110.375	53.69565217	37.01428571	114.5	97.92	90	0	0	0	1	0	0	0	0	0	0	0	0	0	14	3
67	1	10.5	0.95	139.5	3.6	111.5	31.95	10.775	31.75	6.35	86.25	21.5	34.25	1.45	-1.5	90.55357143	102.625	48.66071429	37.04545455	126.3809524	99.84782609	90	0	0	0	0	1	0	0	0	0	0	0	1	1	14	10
43	0	42.5	1.75	142	4.9	108.5	30.3	7.6	27.9375	10.3125	94.5	22	43	1.9	-3	120.6756757	122.2702703	72.56756757	36.818	146.1666667	99.64864865	90	0	0	0	0	0	0	0	1	1	0	0	1	0	13	11
81	0	47.5	2.2	143	4.7	109.5	59.25	12.6	29.76666667	11.8	178.3333333	15.5	32	2.5	-8.5	113.25	109.8	59.56	37.20571429	117.75	93.75862069	13	0	0	0	0	0	0	0	0	0	0	0	1	1	12	13
87	0	19.5	1.1	142.5	4.2	110.5	32.25	9.4	31.825	15.9	127.5	22.5	35.5	2.75	-3	83.34482759	106.5517241	54.68965517	37.06666667	126.375	99.96551724	90	0	1	0	0	1	0	0	0	0	0	0	1	1	14	8
74	0	9	1.35	139.5	4.1	104	29.6	8.6	25.2	8.4	380	23.5	45	0.9	-3	79.84848485	105.7575758	48.03030303	36.91666667	87	96.21212121	90	0	0	0	0	0	0	0	0	0	0	1	1	1	14	5
57	1	10.5	0.85	136	4.4	108.5	38.55	9.3	29.7	12.36666667	160.6666667	25	42.75	2.3	-1.5	105	104.046875	64.859375	37.79818182	153.2	98.53846154	90	0	0	0	1	1	0	0	0	0	0	0	1	1	4	7
74	1	19.5	1.4	141	3.9	112	28.05	9.4	31.53333333	14	155.6666667	21.5	35.5	2	0	91.79166667	120.96	66.12	36.695	140.75	98.25	90	0	1	0	1	0	1	1	0	0	0	0	1	1	14	8
70	1	38	1.25	140	3.8	107.5	22.65	12.25	29.725	14.45	163.75	22	44	2.05	-5.5	106.9761905	98.04237288	69.88983051	38.1	164.875	95.96226415	90	1	1	1	0	1	0	1	0	0	0	0	1	1	3	14
27	0	9	0.65	142	4	106	21.1	12.7	32.2	14.2	337	25	33.25	0.95	0.5	77.91666667	96.48	60.68	37.12166667	148.5	97.29166667	90	0	0	0	0	0	0	0	0	0	0	0	0	0	14	2
65	1	14.5	1.1	138	4.8	106	58.65	8.38	28.98	12.94	361.8	25	44.25	2.45	-1	80.53571429	114.7142857	55.82142857	36.56238095	124.3333333	97.25	90	0	0	0	0	1	0	1	0	1	0	0	1	1	3	10
78	1	13	1.6	131	4.5	102	28.95	13.25	31.35	6.25	326.3333333	19.5	35.5	2.1	-6	103.24	105.5384615	61.23076923	37.65	81.27272727	98.03703704	90	0	0	1	0	0	0	0	0	0	0	0	1	1	9	11
58	1	43	4	142.5	4.8	116	40.95	7.45	24.275	4.5	17.25	16.5	32	0.9	-9	105.6	108.52	54.6	37.61142857	119	95.88	14	0	0	1	1	0	1	1	0	1	0	1	1	0	14	8
57	1	36.5	3.9	141.5	3.5	106	61.7	11.6	33.26666667	20.33333333	235.6666667	23.5	47	1.1	-2	103.09375	105.1612903	53.87096774	36.43428571	126.6	95.09677419	90	0	0	0	0	1	0	0	1	0	1	0	1	1	13	10
67	1	41.5	1	136	2.5	97	39.1	8.566666667	31.93333333	3.866666667	30.4	30	45	2.3	2.5	86.06976744	102.5098039	65.21568627	36.58909091	198.8	97.73611111	90	0	0	0	1	0	0	1	1	0	0	1	1	0	14	13
73	0	17	1.15	139	3.3	105.5	87.35	11.84	31.325	7.45	112.8	20	31	5.3	-4.5	81.68085106	89.89361702	57.80851064	36.94227273	126.12	94	90	0	1	1	0	1	0	0	1	1	0	0	1	1	3	13
76	0	40.5	1.15	145	4.9	112	29.6	8.6	27.66666667	19.6	186	21.5	34.5	1.15	-0.5	81.62068966	124.7777778	58.88888889	36.0736	129.952381	97.65517241	90	1	1	0	1	0	1	0	0	0	0	0	1	1	4	7
74	0	10	2.95	143.5	3.4	108	31.2	10.08	31.26	10.64	193.8	27	51.75	1.6	-0.5	102.3055556	102.0394737	48.38157895	36.77875	117.6	95.52777778	90	1	1	1	0	0	0	0	0	0	0	0	0	1	14	5
30	1	73	4.35	133.5	4.9	98	25.65	12.36666667	28.23333333	11.56666667	219.3333333	15.5	27	1.4	-7.5	90.77272727	119.6666667	70.9047619	36.67666667	94.4	99.5	90	0	0	0	0	0	1	0	0	1	1	0	1	0	4	12
93	0	47	0.9	141.5	4.5	106	28.15	11.9	30.3	13.03333333	271.6666667	18.5	27.25	1.9	1	70.42307692	122.6666667	64.125	36.03375	175.1428571	96.07692308	31	1	1	0	1	0	0	1	0	1	0	0	0	0	3	6
65	0	16.5	0.75	134.5	3.5	108	33.2	10.275	29.75	12.475	212.25	22.5	41	1.1	-1	69.88888889	103.2307692	63.73076923	37.417	132.5	97.18518519	90	0	0	0	0	0	0	0	0	0	0	0	1	1	11	10
74	1	20.5	0.75	144	4.5	115.5	98.85	12.65	31.25	22.35	202	19.5	37	2.1	-4.5	93.875	98.26086957	56.2173913	36.62	144.5	98.76	90	1	1	1	0	1	0	0	0	0	0	0	1	1	9	7
22	0	12.5	0.95	144.5	3.7	120	30.2	8.8	29.96666667	7.2	245.3333333	19	26.75	0.9	-2.5	90.52777778	113.3857143	71.02857143	36.97428571	122.4	96.38888889	90	0	0	0	0	0	0	0	1	0	0	0	1	0	9	11
75	0	48	1.2	142.5	3.9	110	35.3	11.55	30.05	0.7	92.75	20.5	37.75	4.45	-4.5	125.7692308	102.734375	58.65625	36.77666667	270.8333333	96.10810811	10	0	1	0	0	1	0	0	0	0	0	1	1	1	3	15
71	0	18	1.15	131.5	3.8	105.5	41.9	7.666666667	23.8	32.43333333	378.6666667	18.5	45	2	-7	87.87931034	92.48461538	53.93846154	36.93625	122.4444444	100	12	0	0	1	0	0	0	0	0	0	0	0	1	1	13	11
68	0	21.5	0.95	139	4.9	101	32.3	8.3	35.7	14.65	666.5	28	53.25	0.6	2	97.11538462	145.6153846	68	36.824	250.8333333	97.96153846	90	0	0	0	1	1	0	0	0	0	0	0	1	0	14	5
85	0	12	0.75	143	4	111.5	51.5	8.566666667	32	12.26666667	117	23	33	4.2	-2.5	90.22222222	108.9444444	46.63888889	36.675	142.4761905	99.02702703	90	0	1	0	0	1	0	1	0	1	0	0	1	1	10	10
57	1	59.5	1.45	128	6	99.5	34.75	7.925	33.3625	12.275	125.875	16	37	3.9	-8	74.25806452	110.6875	47.78125	36.72142857	206.1666667	99.96666667	17	0	0	0	0	0	0	0	1	0	0	1	1	1	10	18
92	1	13	1.15	146.5	3.7	121	43.45	10.475	30.96666667	21	66.33333333	15.5	39.5	2.5	-8.5	78	95.5	52.79032258	34.17357143	103.5	95.56666667	6	0	0	1	0	0	1	0	0	0	0	0	1	0	10	8
68	1	18	0.85	138	4.1	106	42.5	10.24285714	30.45714286	8.714285714	157.1	26.5	40.75	2.1	-0.5	80.97297297	101.3243243	62.72972973	36.74375	145.1304348	98.36666667	90	1	0	0	0	0	0	0	0	0	0	0	1	1	3	9
30	0	8.5	1.3	135	3.1	101.5	35.15	7.9	30.56666667	7.633333333	206.3333333	27	36.5	0.9	3	110.0769231	98.69230769	52.61538462	39.1	148	99.88	90	0	0	0	0	0	0	0	0	0	0	0	0	0	7	7
85	0	38	1.2	138.5	5	101.5	23	9.4	19.05	13.7	509	19	43	2.1	-5	80.51162791	109.9772727	40.86363636	37.065	195.6	93.92682927	90	0	1	1	1	0	0	0	0	0	0	0	1	1	13	12
63	0	14	0.85	137	3.9	105	31.45	8.3	37.75	6.45	93	23	24	0.3	-7	86.58536585	89.37837838	49.44594595	37.26833333	105	98.56410256	90	0	0	0	0	0	0	0	0	0	0	0	1	1	13	9
62	1	37.5	1.25	136	3.4	108	29.75	10.66666667	31.63333333	11.63333333	91.33333333	19.5	34.75	3.45	-4	99.96296296	112.2096774	65.96774194	37.262	100.3636364	98.5	90	0	0	0	0	1	0	0	0	0	0	0	1	1	9	13
79	1	49	0.85	140	4.3	109	29	10.5	29.4	15.6	281	20	28	1.4	0	109.1481481	109.0322581	57.48387097	36.37833333	146.2	97.45833333	90	1	1	0	1	1	0	0	0	0	0	0	1	0	14	2
62	1	14.5	0.85	136	4.2	109.5	38.95	11	31.2	10.76666667	122	27	37.25	1.95	3	83.46153846	116.4615385	60.84615385	37.19545455	129	96.30769231	90	0	0	0	0	0	0	0	0	0	0	0	1	0	11	3
84	0	27	1.4	141	4.7	109	29	8.266666667	31.15	31	141.1666667	20.5	41	2.95	-4	65.07317073	110.0512821	56.71794872	36.88842105	148.625	97.94736842	90	0	1	0	1	0	1	0	0	1	0	0	1	1	9	13
60	1	18	1	142	4.5	114	30.8	10.23333333	35.06666667	10.9	192	23.5	45.25	2.25	-2.5	80.375	105	59.88888889	36.525	123.35	98.84375	90	1	0	0	0	1	0	1	0	1	0	0	1	1	3	7
57	1	15.5	1.3	135	4	104.5	25.7	12.45	30.05	9.55	213.5	20.5	45.5	0.65	-2	68.75	102.8695652	61.15217391	36.46	184	99.40909091	90	0	0	1	1	1	0	0	0	0	0	1	1	0	14	3
91	0	39.5	1.25	138	5.7	100	122.8	11.65	27	6.55	300	27	59	1.2	-0.5	96.63333333	111.5333333	60.05	37.38	153.75	95.96428571	3	1	1	0	1	0	1	1	0	0	0	0	1	1	10	11
74	0	22.5	1	135.5	4.3	106	31.6	8.466666667	32.23333333	6.866666667	238.6666667	24	36.5	0.8	-1	92.45	105.75	53.9	37.42666667	119.3333333	94.04761905	90	0	1	1	0	0	1	0	0	0	0	1	1	1	3	8
52	1	14.5	1.6	137.5	4	106	28.4	12.26666667	31.43333333	14.16666667	200.6666667	22	42.5	1.75	-2.5	93.15384615	139.5526316	78.32894737	37.39857143	132.8571429	99.48148148	90	0	0	0	0	0	0	0	0	0	0	0	1	0	13	5
91	0	34.5	2.3	137	3.2	102.5	36.85	10.8	28.25	11	127.5	23.5	32.25	1.8	-1.5	96	106.1617647	51.94117647	36.1375	114.8333333	98.97142857	65	0	1	0	1	0	1	0	0	0	0	0	1	1	10	13
78	1	107.5	1.6	143	4.1	117	32.65	9.633333333	29.03333333	8.533333333	103	18	36.75	1.05	-7.5	84.35294118	133.6	47.8	36.14142857	108	99.65625	23	0	1	1	0	0	1	1	0	0	0	0	1	1	3	9
85	0	9	0.7	141.5	3.8	107.5	50.95	11.76666667	29.73333333	7.333333333	203.3333333	25.5	47.5	1.1	1	85.67647059	145.6666667	62.09090909	36.688	107.7777778	95.41176471	90	1	1	1	1	1	0	0	0	0	0	0	1	0	14	1
89	1	22	1.1	141	3.5	108	34.4	9.225	30.5	13.1625	111.625	24	43	2.4	-2.5	72.39473684	90.63265306	58.36734694	36.97571429	159.1875	99.56756757	6	0	1	0	0	0	0	0	0	0	0	0	1	1	10	6
83	1	34.5	1.55	136.5	4.2	105	61.6	9	31.63333333	11.3	195.6666667	16	29.25	3.15	-5.5	92.13043478	104.4074074	60.55555556	37.07857143	168.5	94.66666667	4	0	0	0	0	1	0	0	0	1	0	0	1	1	10	14
72	0	14.5	5.15	140.5	3.9	111	24.35	9.833333333	27.76666667	15.8	199	21.5	36.5	1.6	-0.5	81.81481481	114.4259259	53.87037037	36.51818182	122.9411765	95.47619048	90	0	0	1	0	0	0	1	0	1	0	0	1	1	3	7
48	1	76	5.85	137.5	5.2	105	58.65	12.43333333	30.46666667	17.8	198.3333333	13.5	37	1.05	-10	84.51851852	108.6666667	67.66666667	36.80666667	138.0909091	99.03703704	90	0	0	0	0	0	1	0	0	0	1	0	0	1	10	12
84	1	20.5	1	141	4.4	107	31.25	9.1	27.03333333	14.23333333	177.6666667	23	36.5	1.4	1	80.52	111.1111111	54.40740741	37.00434783	127.35	98.4	90	0	1	0	0	0	0	0	0	0	0	0	1	1	3	10
80	0	27.5	1.45	137	3.2	108.5	60.3	11.31666667	30.56666667	14.71666667	138	18	25	1.05	-7	94.57692308	114.962963	69.55555556	36.29125	140.3333333	99.5	90	0	0	0	0	1	0	0	0	0	0	0	1	1	14	12
89	0	15	1.6	133.5	3.9	92.5	32.05	10.53333333	28.75	31.36666667	161.8333333	24	63.5	2.8	0	83.77142857	112.9821429	49.01785714	36.48285714	131.4444444	98.8	4	0	1	1	0	0	1	0	0	0	0	0	1	1	13	15
47	0	14	1.2	135	3.5	103	100.15	7.825	28.3	8.525	86.25	20	32	1.8	0	91.27586207	117.5769231	67.34615385	37.34	185	98.92857143	90	0	0	1	0	0	0	1	0	0	0	0	1	0	14	6
84	1	30	0.75	138	3.8	105	39.55	11.975	34.35	19.425	165.5	27.5	34.5	2.65	0.5	99.42307692	109.4259259	56.77777778	37.5375	132.3	96.15384615	90	1	0	0	0	1	0	0	0	0	0	0	1	1	3	8
67	1	44.5	1.25	142	2.9	105	32.05	6.825	32.275	106	80.5	22	36	0.9	0	101.3703704	135.037037	65.33333333	37.0425	120.3333333	94.88888889	90	0	1	0	0	1	0	0	0	0	1	1	1	0	14	8
62	1	18	0.75	139.5	3.8	107	31.05	12.4	30.63333333	16.33333333	196.3333333	24.5	43	1.7	0.5	76.40909091	108.9545455	65.5	36.925	121.5882353	97	90	0	0	0	0	0	0	0	0	1	0	0	1	1	3	5
47	1	26	1.4	146.5	3.3	124.5	37.85	8.3	40.2	9.05	79	15	35	0.6	-8	62.16	103.4642857	47	36.53285714	108	98.72	90	0	0	1	0	0	0	0	1	0	0	0	0	1	3	17
91	1	44	1.5	137.5	4	103	32.75	8.25	29.55	14.45	176.75	23	39.5	3.1	-0.5	88.75	108.6666667	45.66666667	37.62625	130.125	95.90322581	7	0	0	0	0	1	0	1	0	0	0	0	1	1	10	13
57	1	15.5	0.85	138.5	3.7	100	36.3	17.56666667	33.26666667	13.46666667	140.6666667	26	57	1.15	2.5	85.79166667	112.56	68.52	37.59333333	96.75	95.04	90	0	0	0	0	0	0	0	0	0	0	0	1	0	10	7
71	1	12.5	1.15	137	4.2	106.5	30.55	11.8	31	8.033333333	189	26.5	39	1.7	2	87.44117647	97.7027027	54.13513514	37.02666667	113.5714286	97.90625	90	0	0	0	0	1	0	0	0	0	0	0	1	1	3	7
77	0	48	2.95	127.5	4.3	84	34.3	7.733333333	26.6	22.4	429.6666667	20.5	43.5	6.2	-6	78.63636364	105.6666667	52.61111111	36.42857143	136.1666667	98.13513514	10	0	1	0	0	0	0	0	0	0	0	0	1	1	11	4
79	1	45.5	3.55	135.5	4.5	98.5	31.45	7.1	30.5	44.53333333	275.6666667	13.5	39	2.3	-10	100.6857143	102.3666667	57.76666667	36.45625	100.5	99.44117647	90	0	0	0	0	0	0	0	0	0	0	1	0	1	14	9
75	1	20.5	0.8	139	4.7	109.5	31.5	10.53333333	32.33333333	11.56666667	116.3333333	24.5	39	1.7	0	80.55555556	111.0810811	64.64864865	36.11	128.90625	99.25	90	1	0	0	0	0	0	0	0	0	0	0	1	1	9	7
59	0	6.5	0.65	137.5	3.6	100.5	32.4	13.05	29.1	6.7	143	24	42.25	1.2	0	93.03571429	123.9310345	76.24137931	37.04444444	102.1428571	98.39285714	90	0	0	0	0	0	0	0	0	0	0	1	1	1	6	5
86	1	21	0.9	133.5	4.5	103	28.8	8.266666667	32	12.5	121.3333333	22.5	41.25	1.55	1	78.57142857	110.3846154	46.73076923	36.38416667	143.1764706	98.26923077	90	1	0	1	0	1	0	0	0	0	0	0	1	1	3	7
66	1	18	0.75	140	3.9	110	30.15	11.53333333	31.46666667	15.03333333	144.3333333	24	38.5	1.2	0.5	84.84	104.0384615	63.30769231	36.86	128.4	99.56	90	0	0	0	1	0	0	1	0	1	0	0	1	1	14	4
38	0	5	1.1	136.5	3.7	103	28.85	9.05	29.85	31.95	819	24.5	46.25	0.8	0.5	105.1481481	119.3448276	67.94827586	38.07071429	135.2	98.03571429	90	0	0	0	0	0	0	0	0	0	0	0	1	0	14	4
74	0	27.5	1.4	140	4.2	111.5	119.6	7.216666667	32.38333333	15.91666667	161.8333333	13	29	1.85	-10.5	94.24	117.5833333	56.45833333	38.50636364	228.5	99.04761905	90	0	1	0	1	0	1	0	0	1	0	0	1	1	4	16
68	0	15	0.85	139.5	3.1	111.5	36.05	13.8	30.45	15.8	212.6666667	17.5	31.25	1	-10.5	112.1555556	92.92307692	56.84210526	36.5825	204.7678571	94.22222222	90	0	1	0	1	0	0	0	0	0	0	0	1	0	14	2
56	1	19	1.1	128	4.7	93	32.6	12	29.4	22.9	69	24	39	2.2	4	86.42307692	136.7916667	71.91666667	35.74166667	88	94.76923077	5	0	0	1	0	1	0	0	1	0	0	1	1	0	14	5
52	1	13	1.05	136	4	104.5	30.5	10.06666667	31.43333333	12.83333333	187.6666667	25	38.75	2.3	1.5	85.28125	114.469697	59.84848485	37.53142857	132.4736842	98.3125	90	1	0	0	1	1	0	0	0	0	0	0	1	1	4	7
91	1	34	1.85	135.5	3.8	99	26.45	11.8	30.45	13.3	216.5	22	30	1.6	0	86.95833333	122.8095238	55.23809524	36.89	145.75	94.95652174	3	0	1	0	0	1	0	1	0	0	0	0	0	0	14	5
68	1	54.5	2.3	139	4.3	105.5	68	10.8	29.83333333	11.46666667	251.3333333	22.5	37.75	2.55	-2	94.11538462	106.75	41.0625	37.69111111	221.5454545	96.65384615	90	1	1	1	1	0	1	1	1	0	1	0	0	1	14	11
48	1	21	1.5	139	4	109	31	11.03333333	28.9	12.1	131.3333333	21.5	35.25	1.2	-1	78.51851852	120.6071429	61.71428571	36.43391304	143.1578947	96.07407407	90	1	0	0	1	1	0	0	0	0	0	0	1	1	14	8
62	1	40.5	1.35	127.5	3.3	100.5	80.55	12.56666667	31.16666667	18.23333333	104	12	23.75	6.8	-12.5	107.8518519	95.81481481	59.77777778	36.91666667	282.3846154	96.68181818	9	0	1	0	1	1	0	1	0	0	0	0	1	1	3	11
59	1	18	0.9	141	3.9	105	27	13.6	27.9	15.35	263	23.5	57.75	0.7	-1	85.52	111.7021277	72.36170213	36.50857143	89	95.94	90	0	0	0	0	1	0	0	0	0	0	0	1	0	7	7
59	1	16.5	1.55	136	5	106	27.5	12.2	32.63333333	17.26666667	129.6666667	23	37.5	1.85	-3.5	81.38095238	104.3181818	62.65909091	36.788	147.8421053	94.7	90	1	0	0	1	1	0	0	0	0	0	0	1	1	3	11
67	1	66.5	4.9	143	4.8	123.5	33.35	10.6	28.75	4.65	91	11	27.25	0.8	-15.5	84.17391304	111.4583333	62.58333333	36.81714286	97.05	98.43478261	90	0	0	0	1	0	0	0	0	0	0	0	1	1	14	12
92	0	34	1.5	145.5	3.9	102.5	27.1	9.9	25.8	7.2	219	27	43	2.8	0	112.2916667	139.65	59.15	36.8	124.5	94.13043478	5	0	1	1	0	0	0	1	0	0	0	0	1	0	14	3
75	1	47.5	2.05	137.5	3.8	97.5	52.75	7.8	29.7	5.9	256	25	41.75	0.8	0	61.88	98.36	50.96	36.73714286	154.3333333	95.36	53	1	1	1	0	0	0	1	0	0	0	1	1	0	10	8
57	0	25.5	1.4	138.5	4.7	104.5	31.1	9.6	28.1	17.35	237.25	24.5	35	1.9	1	80.61290323	121.8064516	53.77419355	36.46	147.6190476	97.77419355	90	0	1	1	1	0	1	1	0	0	0	0	1	0	14	6
84	0	13.5	3.75	133	3.8	103	34.4	8.95	31.7	10.7	92.25	22.5	38.25	1.8	0.5	76.75	108.6666667	49.96296296	37	112.2857143	97.54166667	90	0	1	1	0	0	0	0	1	1	0	0	1	1	14	9
59	1	17	1.15	142.5	3.9	111.5	41.55	10.34	29.94	14.62	116.3333333	23	37.75	5.1	-2.5	88.5	110.6081081	67.94594595	36.58181818	176.0454545	98	90	0	0	0	0	0	0	1	0	1	0	0	1	1	14	13
66	1	13	1.45	134	4.3	104	26.1	12.95	31.65	14.1	252.5	22.5	40	1.3	-1	88.4137931	114.137931	64.03448276	36.84142857	120.9444444	97.34482759	90	0	0	0	0	0	0	0	0	1	0	0	1	0	14	3
77	0	46	3.35	139	4.2	108	29.4	9.766666667	31.16666667	9.266666667	185.6666667	22	31.75	1.95	-2	78.58064516	120.2424242	51.72727273	36.45857143	136.9565217	98.38709677	90	0	1	0	1	0	1	1	0	0	0	1	1	1	3	9
85	0	17	0.8	143.5	4	112	33.2	11.05	30.4	16	181.5	23	34.5	1.85	2	82.07142857	108	60.84482759	37.066	127.5294118	96.10714286	90	1	0	0	0	0	0	0	0	0	0	0	1	1	3	7
81	0	16.5	0.6	137	3.6	102.5	34.15	12.45	30.65	17.25	127	23	32	1.5	1	75.95833333	130.5652174	55.7826087	36.566	191.2	96.41666667	90	1	0	0	1	0	0	1	0	0	0	0	0	0	14	5
48	0	7.5	0.45	137.5	3.3	110	31	9.6	29.93333333	11.4	119	20	33.5	1.3	1.5	93.5	111.5357143	55.07142857	36.89833333	162.24	99.04166667	90	0	0	0	1	0	0	1	1	0	0	0	1	1	14	3
51	0	27.5	0.55	146.5	3	110.5	45.8	9.6	30.9	1.4	78.66666667	26	55.5	2.8	-3.5	101.3636364	96.80952381	60.80952381	35.49833333	77.5	91.33333333	1	0	0	0	0	0	0	0	0	1	0	0	1	1	9	11
50	1	10.5	2.3	139	4	105.5	27.7	12.3	31.23333333	16.43333333	175	21	36.25	1.25	-2	98.71428571	114.3870968	61.5483871	36.81333333	125.2380952	94.23809524	90	1	0	0	0	1	0	0	0	0	0	0	1	0	13	6
56	1	47.5	2.3	142.5	3.3	107	35.8	7.88	31.78	6.86	47	17	22	4.4	-2	79.72	116.75	64.79166667	36.945	167.6	99.12	90	0	0	0	1	0	1	0	1	0	1	1	0	0	13	10
53	1	11.5	0.95	132	3.8	98.5	29.6	12.46666667	31.43333333	16.26666667	214.6666667	23	34.75	2.6	0	76.92857143	99.17857143	58.32142857	36.35692308	158.6	98.42857143	90	0	0	0	0	0	0	0	0	0	0	0	1	1	10	6
57	0	11	0.7	138.5	4.2	108.5	38.35	10.2	34.23333333	13.16666667	129.3333333	24.5	40.75	2.15	1	83.5	102.3947368	59.48684211	36.55769231	126	99.53125	90	0	0	1	0	1	0	0	0	0	0	0	1	1	9	7
83	1	56.5	2.3	142.5	4.2	107.5	61.9	11.06666667	31.6	10.06666667	107.6666667	13	18	5	-11	94.44	93.4	47.84	36.844	99.33333333	93.08	2	1	1	1	0	0	1	1	0	1	0	0	1	0	14	6
62	1	34.5	1.55	134	4.2	97	35	8.85	28.7	13.65	183.5	28.5	47	0.8	5	149.2368421	97.76271186	59.10169492	38.2575	183.2	94.53333333	90	0	1	0	1	0	1	0	0	0	0	0	0	0	14	5
58	1	12	1.05	129	2.4	86	25.2	11.65	34.55	12.85	132.5	31	40.75	1.95	7.5	79.875	100.7916667	70.29166667	37.30142857	123.25	97.875	90	0	0	0	0	0	0	0	1	0	0	1	0	1	13	9
77	1	20	1.35	138.5	4.5	108.5	25.7	11.43333333	29.7	11.6	242.6666667	23.5	37.75	1.5	-1.5	86.64285714	110.4	54.37142857	36.51333333	116.9047619	95.53571429	90	1	0	0	0	1	0	0	0	0	0	0	1	1	14	7
69	1	24	1.1	141.5	3.8	110.5	31.25	9.725	31.175	7.425	95.75	25	36	1.8	3	60.73809524	116.8372093	64.90697674	36.6525	99.25	99.52380952	90	0	0	0	0	1	0	0	0	0	0	0	1	1	13	6
23	1	10	1.05	140	3.8	108	26.75	14.2	31.45	10.35	197.5	21	34	1	-3	118.4230769	135.7037037	75.48148148	38.17428571	104.3333333	95.95238095	90	0	0	0	0	0	0	0	1	0	0	0	1	0	14	5
56	0	88	1.2	132.5	4.1	97	20.7	12	30.4	18.5	588.5	17.5	27	2.7	-4	99.63636364	147.5789474	65.89473684	37.066	124.8	93.27272727	90	0	0	1	1	1	0	0	0	0	0	0	1	0	14	3
36	1	32	2.85	128	4.8	95	27.05	11.76666667	28.33333333	7.266666667	190	21.5	42.75	1.6	-4	118.2363636	119.720339	52.93220339	38.5525	98.5	98.30909091	90	0	0	0	0	0	1	0	0	0	1	0	1	1	3	15
22	1	7	1.5	141	3.3	107	29.7	12.25	29.8	9.75	167	23.5	42.25	1.1	0.5	78.16666667	113.4782609	57.95652174	37.64923077	84	97.58333333	90	0	0	0	0	0	0	0	0	0	0	0	1	0	14	2
67	1	74	2.35	131	2.6	94	28.25	8.95	30.125	10.45	302.75	16	31.25	5.85	-7	84.75862069	114.7857143	54.35714286	36.715	183.5454545	98.37931034	90	0	0	0	1	0	1	0	0	1	0	1	1	1	13	10
61	1	20.5	1.35	138.5	3.9	103	33.25	9.642857143	31.28571429	6.8	72.08333333	22	37.75	2.1	-0.5	68.95	107.525	49.65	37.114	184.4444444	98.525	90	0	0	0	0	0	1	0	1	0	0	0	1	1	3	14
48	1	17	0.75	140.5	3.7	113	28.85	10.65714286	31.34285714	6.871428571	105.7142857	18.5	35	1.1	-2	85.68421053	113.2631579	59.31578947	37.41222222	126.2	99.1	90	0	0	0	0	0	0	0	1	1	0	0	1	1	14	5
53	0	11	0.55	140	3.4	108	20	10.5	26.05	23.25	257	16	29	3.7	-3.5	89.78787879	132.7727273	80.52941176	37.02428571	139	99.61764706	90	0	0	0	0	1	0	0	0	0	0	0	1	0	14	2
77	0	9	0.65	133	4.1	96	30.35	12	29.2	19.8	400	25	42	1.5	1	109.125	122.9166667	66.70833333	36.555	102	95.375	10	0	0	1	0	1	0	0	0	0	0	0	0	0	14	2
65	1	19	0.55	137.5	3.9	107.5	40.1	11.15	29.15	11.45	181	23	33.75	2.2	-2	91.5	113	54.57142857	36.75	126.625	95.82142857	90	0	0	0	0	1	0	0	0	0	0	0	1	1	10	7
54	1	24.5	1.8	138.5	3.4	105	29.9	11.72857143	30.01428571	21.71428571	203.8571429	18.5	39.5	5.55	-9	99.75	110.962963	59.03571429	37.03285714	129.5	96.14814815	90	0	0	0	0	1	0	0	0	0	0	0	1	1	14	7
75	1	42	1.25	140	3.7	108	41.3	10.7	29.65	13.725	159.25	21.5	33.5	1.4	-1.5	86.34482759	106.483871	57.06451613	37.21307692	135.4285714	97.13793103	90	0	1	1	0	0	0	0	0	0	0	0	1	1	14	7
90	0	23.5	1.2	139	3.7	108.5	28.15	13.3	30.03333333	15.93333333	140.6666667	23.5	36	1.6	0	88.72	112.44	51.64	36.67571429	166.8333333	99.28	8	0	0	0	0	0	0	0	0	1	0	0	1	0	6	8
69	1	27	1.85	139	4.2	112.5	45.9	10.43333333	30.5	5	320.3333333	11.5	40.5	6.25	-17.5	125.3043478	101.25	53.65384615	37.18923077	100.1666667	94.91304348	1	0	0	0	1	0	1	1	0	1	0	0	1	1	3	14
62	0	34	1.6	142	3.4	98.5	48.7	8.033333333	29.52222222	2.033333333	58.61538462	21.5	33.5	6.2	-6	78.65517241	117.7241379	56.24137931	36.82517241	243	97.26666667	90	0	0	1	1	0	0	1	1	0	1	0	1	1	10	20
66	1	35	0.95	141	4.7	108.5	60.75	10.7	30.9	6.3	159	23	32.5	1.5	0.5	72.82857143	108.1756757	64.94594595	36.81714286	122	98.76470588	34	0	0	0	0	0	0	1	1	0	0	0	1	1	11	10
74	1	20	1.25	136	4.8	97.5	24.5	10.6	24.7	11.7	352	23.5	34	1.3	2	97.12	118.88	65.92	37.24555556	266	94.36	25	0	0	1	0	1	0	0	0	0	0	1	1	0	14	4
65	1	90	3.25	135.5	4.8	105.5	27.85	12.65	30.1	15.925	174.5	13.5	37	1.6	-11	103.5652174	109.40625	70.34375	38.22692308	232.0454545	91.11538462	90	0	0	0	0	1	0	0	0	0	0	0	1	1	3	16
71	0	30	0.75	144	3.1	118	48.8	13.62	28.5	13.14	181.6	19	39.5	1.5	-7.5	122.2083333	141.375	68.95833333	37.13571429	185.375	97.79166667	90	0	0	0	1	1	0	0	0	1	0	0	0	1	7	11
64	1	12.5	0.7	140	3.9	107.5	39.05	11.73333333	30.86666667	15.46666667	125.3333333	25.5	39.75	2	-2.5	82.96153846	119.5892857	59.64285714	37.12380952	141.2272727	96.65384615	90	0	0	0	1	1	0	0	0	0	0	0	1	1	3	8
67	0	19.5	2.35	127.5	4	90.5	42.15	19.4	32.65	13.5	213	26	47.75	1	0	96.32	132.0833333	61.54166667	37.005	185.6666667	93.46153846	90	0	1	1	1	1	0	0	0	0	0	0	1	0	14	4
62	0	91.5	3.75	130	3.1	101	32.15	8.066666667	32.33333333	21.6	130	11.5	27	0.7	-17	96.10344828	114.8928571	58.07142857	36.36	119.4	98.96153846	90	0	1	1	0	0	1	0	1	0	0	0	1	1	14	9
71	0	32	2.2	136	3.5	101	31.45	8.225	29.825	0.425	38.83333333	21.5	35.5	3.25	-1	110.7419355	97.65454545	62.49090909	37.57444444	161	95.48648649	14	0	0	0	0	1	0	1	0	0	0	1	1	1	10	15
29	0	28.5	2.5	134.5	3.8	96.5	27.45	8.283333333	29.46666667	14.11666667	52.5	16	29.75	6.05	-7.5	97.75675676	99.13157895	52.26315789	36.93095238	222.45	97.67647059	90	1	1	0	0	1	0	0	0	0	1	0	1	1	11	19
65	0	13	0.9	140	3.9	108	45.05	9.55	20.51666667	2.966666667	279.3333333	17.5	35	6.25	-10.5	107	117.525	54.075	37.0625	87.44444444	93.63157895	90	0	0	0	0	1	0	0	1	0	0	1	0	1	3	13
76	1	13.5	0.95	137.5	3.8	108.5	28.7	9.1	32.55	10.9	149	23.5	34	1.45	-0.5	82.67857143	104.4827586	56.75862069	36.13571429	120.2352941	98	90	0	0	0	0	0	0	0	0	0	0	0	1	1	13	7
84	1	21	0.95	133.5	3.9	101.5	22.4	12.375	28.575	14.375	283	22	41.5	1.95	-1.5	64.71153846	147.1702128	64.94680851	37.668	196.8	97.9	90	0	0	1	1	1	0	0	0	0	0	0	1	0	13	3
61	1	21.5	4.15	140.5	4.2	104.5	92.9	10.58	33.16	17.3	100	28.5	46.25	5.95	-3.5	108.24	120.0666667	61	37.5	203.6	99.46875	90	0	0	0	0	0	0	0	1	0	0	1	1	1	3	13
59	0	16	0.6	136.5	4.6	103.5	25.3	9.257142857	28.63333333	15.1	225	24	36.75	2.6	1.5	85.06666667	119.9333333	56.4	36.74333333	132.2631579	98.9	90	0	0	1	0	0	0	0	0	0	0	0	1	1	7	10
67	1	17.5	1.35	133	4.1	107	36	9.3	29.6	12.16666667	210.6666667	20.5	35	1.85	-2.5	93.15384615	129.5833333	66.63095238	37.085	101.5517241	98.95	90	0	0	0	0	1	0	1	0	0	0	1	1	1	14	3
80	0	62	1.65	139.5	4.9	105.5	24.25	10.9	30.73333333	18	130	24	45.75	2.1	-1	59.86206897	104.9677419	52.58064516	36.29125	232.5714286	94.51612903	20	0	1	0	1	1	0	1	0	0	0	0	0	1	10	12
39	0	36.5	3.3	132.5	3	96	57.6	11.95	26.175	4.475	251.5	23	38.75	1.75	-1.5	126.8125	135.7205882	82.94117647	37.30142857	95	97.625	90	0	0	0	0	0	0	0	0	0	0	0	1	0	14	3
78	1	95	2.7	132	5	97.5	43.4	8.0125	28.0125	24.425	171	14.5	31.5	6.15	-12	116.56	106.3846154	52.92307692	36.61333333	120.8461538	97.73076923	42	0	1	1	1	0	1	0	0	1	1	0	1	1	6	15
48	1	13.5	0.7	136	3.8	105	26.7	12.375	30.5	9.475	151	25	45	1.95	-0.5	87.43333333	118.516129	72.03225806	37.0275	134.5384615	98.6	90	0	0	0	0	0	0	0	0	1	0	0	1	0	14	2
42	1	14	0.7	138	4	103	32.5	12.2	30.4	30.85	229.5	23.5	37	1.3	2	78.61538462	95.70833333	54.83333333	37.23857143	152	97.03846154	90	0	0	0	0	0	0	0	0	0	0	0	1	0	14	2
74	0	34.5	0.6	136.5	4	100	31.25	6.75	31.6	13	92	28	69	0.9	3	93.65454545	111.0740741	62	36.57285714	130	97.27272727	14	0	0	1	0	1	0	0	0	0	0	1	1	1	10	12
34	0	10	0.55	134	3.5	100	23.9	12.2	29.3	18.3	178	23	36	1.6	0	113.3846154	123.5	74.95833333	37.24875	99.33333333	98	90	0	0	0	0	0	0	0	0	0	0	0	1	1	6	3
50	0	7.5	0.75	135	3	112	21.55	8.7	24.25	6.95	292	26.5	37	1.75	5.5	72.0625	107.3125	67.09375	37.355	114.5	99.3125	3	0	0	0	0	0	0	0	0	0	0	0	1	1	6	10
54	1	20	0.8	142	3.6	106	25.35	12	28.5	20.5	346	26.5	42.25	1.3	2	88.80952381	125.7142857	64.23809524	37.11857143	109.7142857	97.33333333	90	0	0	0	0	0	0	0	0	0	0	0	1	0	10	4
58	1	16.5	0.9	139	4.3	105.5	29.45	10	30.63333333	15.96666667	204.6666667	22.5	40.75	1.6	-2	65.84615385	122.8461538	57.53846154	36.89	125.5652174	95.81481481	90	1	0	0	0	0	0	0	0	0	0	0	1	0	3	8
81	1	13.5	0.65	139	4.4	108	32.4	8.95	33.1	12.46666667	106.75	23	33.25	3.3	2.5	82	103.24	57.88	36.18695652	131.1818182	100	90	0	1	0	0	0	0	0	0	0	0	0	1	1	14	10
68	0	17	0.95	142.5	2.3	116	28.5	9.2	29.63333333	10.66666667	145.6666667	17	32.5	1.65	-4	64.45833333	86	26	36.044	153.8333333	97.95918367	5	0	0	1	1	0	1	0	0	0	0	0	1	1	10	4
82	1	13	0.9	141.5	3.3	108.5	31.05	11.63333333	36.26666667	12.16666667	100.3333333	24.5	36.5	2	2	75.95833333	119.12	57.4	36.71333333	131.9166667	98.875	90	0	0	0	1	1	0	0	0	1	0	0	1	1	14	6
47	1	10	0.8	139.5	2.9	107	34.8	12.275	28.95	4.05	203	20.5	43.5	3.85	-3.5	117.9130435	91.2962963	54.57407407	37.46888889	97	94.08695652	90	0	0	0	0	1	0	0	0	0	0	0	0	1	4	9
71	0	37	1.1	142	3.2	107.5	38.9	7.433333333	28.33333333	22.73333333	214	23.5	37	3.4	0	93.57692308	112.1153846	50.07692308	37.32714286	141	98.34615385	90	0	1	0	0	1	0	0	0	0	0	0	1	1	14	4
67	1	26.5	1.6	150	3	103.5	88.9	9.955555556	31.12222222	3.122222222	124	33.5	38.75	7.35	1.5	106.7586207	103.7586207	56.48275862	36.46333333	172.0357143	99.27586207	90	0	0	0	1	1	0	0	0	0	0	1	1	1	14	8
88	1	50	1.15	142	4.2	114.5	40.6	9.8	32.9	1.2	125	19	35.75	1.35	-6	102.8108108	107.85	53.4	36.07444444	137.75	99.88888889	90	0	1	0	1	0	1	0	0	0	0	0	1	1	13	8
69	1	7.5	1.2	140.5	4.2	110.5	38.05	10.73333333	31.53333333	7.9	151.6666667	24	39.25	1.65	0	81.66666667	120.9333333	66.06666667	35.99	137.3157895	98	90	0	0	0	1	1	0	1	0	0	0	0	1	1	7	5
82	0	38	2.6	145	4.7	112.5	25.05	10.5	28.575	15.9	223	23.5	54.25	1.5	-3.5	58.43939394	130.8716216	46.51351351	36.63428571	236.5714286	94.01492537	21	0	0	0	1	0	1	1	0	0	0	0	1	1	3	11
70	0	89.5	2.9	140	2.8	107	25.55	13.5	28.85	6.7	19.5	17.5	31	1.1	-7	82.22222222	102.5405405	58.32432432	36.59571429	136.25	95.97222222	90	0	1	0	0	1	0	0	0	0	0	0	1	1	14	13
74	1	31	1.3	139	4	105.5	32.4	12.33333333	34.36666667	9.333333333	87.66666667	23	45	0.9	0	72.21428571	119.8275862	46.89655172	36.69857143	273.1666667	95.75	90	1	0	1	1	0	0	0	0	0	0	0	0	1	14	7
38	0	7	1.1	129	3	98.5	56.9	8.4	21.15	8.75	328.5	20	24.75	3.7	-1	106.4137931	116.1034483	59.5862069	37.10615385	91.71428571	98.27586207	90	0	0	0	0	0	0	0	1	0	0	0	0	0	13	6
71	0	12.5	1.3	145.5	2.4	109.5	90.05	14.1	30.4	9.55	95	24	35	1	3	82.40540541	135.24	81.6	36.92861111	80	95.69444444	90	1	1	1	0	0	0	1	0	0	0	0	0	0	14	4
63	1	49	1.8	137.5	4.5	104	38.6	10.6	27.5	26.8	170.5	20.5	24	2.5	-5	98.3015873	88.76666667	56.73333333	38.24777778	204.1428571	97.4516129	16	0	1	1	0	0	0	0	1	1	0	0	1	1	13	11
85	1	25.5	1.35	137	3	103.5	34.35	12.575	31.875	7.875	102	15	32.75	4.5	-8	94.2195122	96.75609756	52.41463415	36.5	180.8461538	93.3902439	90	0	0	0	1	1	0	0	0	0	0	0	1	1	14	10
79	1	20	1.05	139	3.6	104	32.2	8.5	27.05	9.65	200.5	20.5	30	1.5	1	72.44444444	95.28	60.12	36.68428571	134.5	96.18518519	12	0	0	0	0	1	0	0	0	0	0	1	0	0	8	5
81	1	21.5	0.95	141	4.3	111	40.15	9.775	32.075	8.775	148.25	22.5	32.75	1.9	-2	75.75	109.9705882	53.11764706	36.83	119.5909091	98.08333333	90	0	0	0	1	1	0	0	0	0	0	0	1	1	14	3
68	1	22.5	0.95	137.5	3.2	104	32.2	12.7	30.35	10.4	192.5	25	47.5	1	2	101.2	120.96	76	37.25833333	105.5	91.52	4	0	1	1	0	1	0	1	0	0	0	0	1	0	8	6
91	1	91.5	1.9	140	4.5	100.5	40.85	8.633333333	29.56666667	25.8	549.3333333	25	47	2.4	0	64.48	117.875	53.70833333	37.1875	273	99.92	90	0	1	1	1	0	1	0	0	0	0	0	1	1	7	11
76	1	18.5	4	140	4.9	110	33.45	11.2	31.1	17.3	151	23	44	2.5	-2	88.4	109.44	60.28	35.81375	157	97.8	90	0	0	1	0	0	0	0	1	0	0	0	1	1	10	8
45	0	32.5	1.6	137	4.3	104	32.9	9	31.525	15.2	112.8333333	24	43	2.25	0	66.64285714	105	56.28571429	36.07666667	201.9166667	99.17857143	90	0	0	0	1	0	1	1	1	0	0	0	1	1	10	7
76	1	30.5	1.3	140.5	4	105	43.5	9.375	32.65	13.2	136.25	22	33.25	3	-2.5	92.34615385	99.1	44.3	37.08380952	175.8095238	97.92592593	90	1	1	0	1	0	1	0	0	0	0	0	1	1	12	10
77	0	14.5	1	138.5	3.1	104.5	24.7	13	30.85	22.75	254.5	20	38	1.6	-1	83.83333333	123.1666667	66.29166667	36.66714286	106.4	94.91666667	90	0	0	0	0	1	0	0	0	1	0	0	1	0	14	5
88	0	24.5	0.85	140.5	4	102	77.65	10.25	26.3	5.05	126.5	28	46.5	1.2	2	75.96153846	140.2916667	70.29166667	36.77	110.2	94.65384615	90	1	1	0	0	0	1	1	0	0	0	1	0	0	13	4
76	0	20.5	1	137.5	2.9	97.5	24.4	12.7	30.8	30.45	373	28.5	49	2.1	5	87.8372093	108.3488372	53.3255814	36.75428571	225.75	98.28571429	90	0	0	1	0	1	0	0	0	1	0	0	1	1	10	12
95	0	24	1.05	142.5	3.9	106	31.7	11.25	31.9	13.4	329.5	24.5	39	2.1	1	93.5	122.0416667	60.29166667	37.5	141.5	95	17	1	1	0	0	1	0	1	0	1	0	0	1	0	10	5
69	1	14.5	0.8	138	4.3	105.5	52.65	12.575	30.86666667	15.8	191.6666667	23	38.25	1.65	-1	79.71428571	110.3928571	56.25	36.69428571	139.0952381	97.92857143	90	1	0	0	0	1	0	0	0	0	0	0	1	0	14	5
49	1	17	1.2	144.5	2.7	106	19.75	14	31.7	11.28	183.8	25.5	40	1.85	-2	66.53333333	100.5147059	64.44117647	36.35	111.4	99.08	90	0	0	0	0	1	0	0	0	0	0	0	1	1	14	6
63	0	32	1.05	134	3.7	103.5	32.1	8.725	28.075	20.275	130.5	17	38	5.3	-5.5	110.1515152	95.18181818	54.27272727	37.036	169.0526316	97.60606061	90	0	0	1	1	0	1	0	0	1	0	0	1	1	6	13
78	1	15	0.6	137.5	4.2	109.5	33.3	9.133333333	33.83333333	11.46666667	153.6666667	24	38	1.15	-0.5	77.96666667	116.2	52.36666667	35.70291667	118.3846154	95.25	90	0	0	1	0	0	0	0	0	0	0	0	1	1	14	5
44	0	8.5	0.6	138	4.2	109	39.2	8.35	28.25	11.65	199	25.5	36.25	4.1	1	87.03448276	101.1206897	53.32758621	36.1525	119.75	99.55172414	90	0	0	0	0	0	0	0	0	0	0	0	1	1	3	5
84	0	15.5	0.65	138	4.2	107.5	31.5	10.33333333	34.1	13.46666667	145.6666667	24.5	36.75	1.55	1	86.875	118	55.8	36.34333333	113.5238095	96	90	1	0	0	0	1	0	0	0	0	0	0	1	1	14	5
42	1	21.5	1.05	141.5	4.3	108.5	23.9	13.03333333	27.96666667	15.9	183.3333333	24	46	3.4	-2.5	98.28	111.36	55.36	37.89571429	157.75	97.32	90	0	0	1	0	0	0	0	0	0	0	0	0	0	7	7
71	1	27	1.5	133	4.5	99.5	29	10.37142857	32.12857143	13.77142857	200.4285714	19	43.5	4.4	-1.5	92.88	115.7083333	64.625	36.88857143	217.2941176	99.25	90	0	1	0	1	0	0	0	1	0	0	0	1	0	11	9
80	0	22.5	2	136	3.4	104	34.5	13.46666667	29.9	12.23333333	272.3333333	20	31.5	2.3	-5	110.4333333	115.3793103	63.93103448	36.99	149.6666667	98	90	0	0	0	0	1	0	0	0	0	0	0	1	1	14	4
67	1	74	1.6	138	4.9	104	40	9.8	24.5	11.1	532	24	40	1	-1.5	77.13513514	127.7027027	65.36486486	37.29666667	129.3333333	95.32432432	90	0	1	0	0	0	1	0	1	0	0	0	1	0	14	6
79	0	37.5	1.75	135.5	3.3	96	27.1	10.7	32.53333333	16.16666667	233	25	37.25	2.45	1.5	74.32	117.48	47.56	36.88	129	97.8	90	0	1	0	0	1	0	0	0	0	0	0	1	1	9	10
63	1	54.5	3.45	135	4.8	104.5	29.1	8.266666667	28.86666667	16.13333333	261.6666667	10	22	0.6	-11.5	88	113	63.5	36.85166667	131.8333333	98.82608696	90	0	0	0	1	0	1	0	0	0	0	1	0	0	14	6
88	1	19	1.1	144	3.3	114.5	29.5	8.65	28.85	18.05	250	24.5	39	2.05	-2.5	65.96	111.2	61.6	36.69857143	99.8	96.56	90	0	0	0	1	1	0	0	0	0	0	1	1	1	14	6
87	0	22	1	135.5	3.7	105.5	103	11	26.1	20	318	19.5	37.5	1.6	-4	103.875	110.08	48.48	36.545	156.8333333	97.75	1	1	0	0	1	1	0	1	0	0	0	0	0	1	14	6
60	1	10.5	0.8	142	3.9	111.5	28.15	12.2	31.7	12.26666667	120.6666667	24	40.25	1.85	-1.5	82.69565217	109.7391304	63.39130435	36.73	147.1363636	97.91666667	90	0	0	0	1	1	0	0	0	0	0	0	1	1	14	5
64	1	55	2.5	138.5	4.7	117	37.45	8.933333333	28.26666667	4.166666667	131.3333333	10.5	27	1	-16	57.70833333	116.0416667	49.41666667	35.73166667	158	94.625	90	0	0	0	1	0	1	1	0	1	0	0	1	0	14	6
54	1	7.5	0.7	133	4.1	109	45.2	9.733333333	30.06666667	11.53333333	117.3333333	25.5	34.25	2.2	1.5	104.2	116.3108108	64.54054054	37.17941176	127.9	99.5625	90	0	0	0	0	1	0	0	0	0	0	0	1	0	14	4
82	1	11.5	0.9	142.5	3.8	113	89.75	9.75	31.68333333	7.116666667	122.8333333	23.5	36	1.6	0.5	80.66666667	107.1607143	64.98214286	37.004	108.2045455	99.65384615	90	0	0	0	0	1	0	0	0	0	0	0	1	1	14	9
55	1	15.5	1.15	134	4	102.5	24.3	11.86666667	31.46666667	14.83333333	164.6666667	25	39.25	2.8	-0.5	86.17391304	114.5217391	55	36.7	127.25	97.69565217	90	1	0	0	1	1	0	0	0	0	0	0	1	1	14	4
80	1	25	1.05	137	4	105	29.85	9.1	31.375	3.175	224.25	24	40.5	1.6	-1.5	84.38709677	111.9354839	62.85483871	36.27541667	139.1086957	98.80645161	90	1	0	1	0	0	1	0	0	0	0	0	1	1	14	5
61	1	9	0.75	136	4.5	105.5	25.75	10.73333333	30.86666667	13.76666667	101.3333333	23.5	43.75	1.4	0.5	78.2173913	102.8148148	58.96296296	37.05	142.0952381	99.08695652	90	0	0	0	1	0	0	0	0	0	0	0	1	1	14	4
52	1	12	1.2	140.5	3.8	106.5	22.55	11.85	30.3	12.4	276	25.5	42	1.1	0.5	79.11111111	112.5909091	60.20454545	37.07285714	109.6666667	98.48888889	90	0	0	0	0	0	0	0	0	0	0	0	1	0	14	5
56	0	6.5	0.6	138.5	3.9	101.5	30.9	11.25	31.65	6.15	178.5	28	46.5	1.3	4	93.22580645	131.25	67.46875	37.71428571	101.6666667	98.51612903	90	0	0	1	1	0	0	0	0	0	0	0	1	1	10	6
85	0	15.5	0.7	133	3.7	100.5	50.55	9.7	30.375	14.15	182.75	25	33.25	3.2	0	86.22916667	98.29166667	48.35416667	36.33	154.0909091	97.77083333	90	0	1	0	0	1	0	0	0	0	0	0	1	1	3	11
83	0	13.5	0.6	139	3.4	103	32	10.76666667	31.9	10.83333333	139.6666667	27.5	35.25	1.8	3	79.78947368	115.95	63.15	36.792	110.4	99.36842105	90	0	0	0	0	0	1	0	0	0	0	0	1	1	12	8
67	0	8	0.4	139.5	4.5	106	32.9	10.93333333	28.13333333	11.26666667	300.6666667	25.5	39.75	1.35	2.5	121.5625	115.8958333	54.85416667	37.40555556	172.2	98.046875	90	0	0	1	0	0	0	1	0	0	0	0	1	1	6	9
60	0	10	0.55	138.5	3.2	98	27.75	9.5	31.4	18.5	227	31.5	46	1.2	10	121.8518519	92.11538462	64.80769231	37	132.5	95.88888889	44	0	0	1	0	0	0	0	0	0	0	1	1	1	14	4
65	0	29	0.9	139.5	3.4	108.5	34.35	9.7	28.3	13.46666667	104	21.5	30	1.55	-0.5	80.58333333	124.7083333	47.875	36.62142857	153.9411765	98.25	90	0	1	0	0	0	1	0	0	0	0	0	1	0	14	4
61	1	15	1.5	139.5	4.6	107	32.35	9.575	27.8	14.075	157.4	24	42.5	4.55	8	102.7916667	101.40625	65.125	36.722	124.6	94.33333333	90	1	0	1	0	1	0	0	0	1	0	0	1	1	3	12
81	1	41.5	2.75	140.5	4.1	113	33.05	12.5	31.65	15.35	186	18	40.5	2.45	-7	90.88	103.96	56.56	37.27857143	149	97.15384615	90	0	0	0	1	0	0	0	0	0	0	0	1	1	3	15
91	0	33	2.45	138	4.2	99	33.8	8.15	30.7	17.85	192	20	40	3.8	-4	73.25925926	107.0384615	52.65384615	37.12653846	185.1666667	98.39285714	90	1	1	1	1	0	1	0	0	0	0	0	1	1	13	13
38	0	77	2.1	129.5	4.3	97	30.4	6.966666667	27.5	5.166666667	74	16	23.25	1.25	-3.5	68.88	107.08	43.44	37.21625	105	94.44	90	0	1	0	0	0	1	0	1	0	0	0	1	1	14	7
89	0	19	1	135.5	4.1	98	118.75	10.9	28.3	9.566666667	174.3333333	18.5	33	1.1	0	81.45454545	104.7	63.52380952	37.35	106	93.59090909	90	0	1	0	0	0	0	1	0	0	0	0	1	0	14	5
70	0	26.5	0.8	141.5	2.7	108	27.15	10.15	25.05	14.8	190	21.5	39.5	2.7	-1.5	77.03448276	115.7272727	60.54545455	36.64	138.1304348	98.23333333	90	0	1	0	0	1	0	1	0	1	0	0	1	1	7	10
74	1	15.5	0.85	127.5	3	89	89.6	12.05	32.2	11.4	207.5	24.5	30.5	2.4	0.5	69.84	96.44	65.32	37.16666667	129.5	96.16	1	0	0	0	0	1	0	1	0	0	0	0	1	1	8	9
76	0	14	1.15	141	3.9	102.5	31.3	11.3	26.5	8.425	133	27	37.75	1.15	4	67.0625	114.862069	55.03448276	36.54111111	128.1428571	97.90625	90	0	0	1	0	1	0	0	0	0	0	0	1	1	14	3
35	1	14	1.95	140	3.8	112.5	27.05	9.5	32.05	9.975	176.25	25	39.75	1.35	0.5	74.33333333	120.4318182	51.68181818	37.03833333	136.1428571	100	90	0	0	0	0	0	0	0	0	1	0	0	1	0	8	5
80	0	49.5	2	142.5	3.8	107	89.5	9.775	31.7	11.625	106	17.5	30.75	6.3	-9	91.71875	113.030303	55.93939394	36.80967742	141.2307692	96.92592593	7	1	0	0	0	0	1	0	1	0	0	0	1	1	3	14
43	0	15	1.1	140	3.9	105	74.35	9.4	31.73333333	10.3	140	23	31.75	7.8	-6	89.5862069	121.9655172	66.06896552	37.0625	180.8333333	99.79310345	90	0	0	0	0	0	0	0	0	0	0	1	1	1	14	5
72	0	12.5	0.95	138	4.3	112	78.5	9.4	30.36666667	9.433333333	107.8	21	33.75	2.45	-3	81.63888889	115	55.44444444	36.91290323	120.9444444	99.11111111	90	0	0	0	1	1	0	1	0	0	0	0	1	1	12	8
72	1	36	1.1	138	4.5	109	36.65	10.58	31.46666667	11.33333333	130	21	38.5	1.3	-3	84.84615385	99.89130435	61.08695652	37.57241379	148.16	98.48648649	90	0	1	1	1	0	1	0	0	1	0	0	1	1	3	14
63	1	13.5	0.85	144	4.3	107.5	45.55	10.9	29.33333333	6.133333333	118	30	43.5	1.6	5.5	70.33333333	118.2333333	66.1	36.788	124.4285714	98.63636364	90	1	0	1	0	1	0	0	0	0	0	0	1	1	14	7
76	1	20	1.1	138	4.2	109.5	36.35	9.8	31.1	7.85	118.3333333	21.5	34.25	2	-2	76.54285714	122.9189189	53.21621622	36.81875	151.7916667	96.68571429	90	0	0	0	1	1	0	1	0	1	0	0	1	1	10	7
66	1	19.5	1.05	141	4.3	104	57.25	8.566666667	28	10.86666667	123.6666667	25	42.25	1.6	0	83.45454545	118.03125	62.1875	37.01	128.3333333	96.09090909	90	1	1	0	0	0	1	0	0	0	0	0	1	1	6	9
75	0	38.5	1.3	140.5	4.1	112	35.6	8.833333333	29.43333333	10.01666667	242.6666667	18.5	35.5	3.7	-4	106.3013699	99.55319149	70.07978723	36.71166667	84.5	97.69117647	90	0	0	0	0	0	0	0	0	1	0	0	0	1	11	7
75	0	18	1.7	139	3.5	96	74.75	8.936363636	31.22727273	27.41818182	96	9.5	34.5	14.8	-17.5	96.5483871	103.5806452	56.09677419	35.81904762	258.1111111	79.14285714	1	0	0	0	0	1	0	0	0	1	1	0	1	1	3	20
61	1	33	1.75	134.5	3.8	98.5	29.75	9.35	31.75	10.45	75	21.5	34	1	2	90.84	82.875	55.375	37.07428571	115	91.92	9	0	1	0	0	0	0	0	0	0	0	0	1	0	13	5
82	1	52.5	1.5	141	4.3	110	27.4	8.7	27.8	33.3	77	22.5	41	1.2	-2.5	75.56521739	128.2307692	40.34615385	36.78714286	131.5	94.91304348	8	0	1	0	0	0	1	0	0	0	0	0	1	1	8	14
68	0	52	1.55	139.5	3.4	110.5	29.55	11.2	31.4	19.33333333	382.5	15.5	38.5	1.75	-10	84.19512195	101.2340426	50.04255319	37.19666667	181.3478261	96.87804878	90	0	0	1	1	1	0	0	0	0	0	0	1	1	13	10
37	1	14.5	2.85	134.5	5.2	105	30.75	15.84444444	32.78888889	6.466666667	231.3333333	13.5	36	5.3	-9	138.627451	109.5869565	63.36956522	37.61111111	167.7272727	93.88235294	90	0	1	0	0	0	0	0	0	0	1	0	1	1	14	12
31	1	21.5	2.2	140.5	3.7	94.5	22.4	12.6	28.7	8.6	178	35	55.5	1.55	8	79.69230769	106.75	57.875	37.19	90.66666667	93.19230769	90	0	1	0	0	0	0	1	0	0	0	0	1	0	13	9
79	0	10.5	0.85	136	3.7	107	32.65	9	33.1	7.533333333	87.33333333	20.5	31.25	2.4	0	86.86666667	108.9	66.26666667	35.6016	123.6111111	97.1	90	0	0	0	0	0	0	0	0	0	0	0	1	1	14	4
88	0	24	1.3	137.5	4.4	90	26.35	12	27.05	6.85	231.5	35.5	81	1.2	7	69.33333333	101.84	59.4	36.80666667	126.4	94.2962963	62	0	1	0	1	0	0	1	0	0	0	1	1	0	14	4
62	1	37	1.4	143	4.6	117	36.8	8.466666667	27.1	10.66666667	137.6666667	20.5	33.25	2.3	-3	100.7368421	124.1125	56.5	36.43142857	114.8571429	96.71052632	90	0	0	0	1	0	1	0	0	1	0	0	1	0	14	7
35	1	16.5	1.85	138	4.6	104.5	25.1	11.575	30.15	10.55	181.5	25	46	1.3	3	102.36	115.9583333	67.83333333	37.5275	120.5	99.92	90	0	0	0	0	0	0	0	0	0	0	0	1	0	14	3
70	1	55.5	2.35	135.5	4.7	94.5	41.65	9.425	29.325	11.475	182	24.5	46.5	1.75	2.5	110.9375	103.4117647	60.41176471	37.934	243.8888889	98.51428571	90	1	1	0	1	1	0	1	1	1	1	0	0	1	9	11
53	0	28	1	133	4.9	98.5	50.4	9.033333333	34.43333333	18	183.6666667	15.5	24.25	8.15	-10.5	112.1929825	99.10483871	57.37903226	36.35	245	98.74509804	90	0	0	0	0	0	0	0	1	0	0	0	1	1	13	13
74	0	15	0.9	140	3.6	114	50.85	10.38	30.16	4.5	121.4	17.5	27.5	3.45	-6.5	121.0416667	96.97916667	54.58333333	36.32846154	108.4444444	97.34782609	32	0	0	0	0	1	0	0	0	0	0	1	1	1	10	10
67	1	31.5	3.6	135	4	98.5	31.8	9.866666667	32.93333333	24.63333333	179.3333333	24	42	1.75	0.5	86.59259259	106.0740741	50.51851852	36.42857143	142.5454545	95.07407407	90	1	1	0	1	0	1	0	0	0	0	0	1	1	3	15
56	0	15	1.55	134	4.1	102	42.45	10.475	31.625	3.425	262.5	22	41.5	1.65	-2.5	113.0434783	95.64	57.48	37.16	102	94.60869565	90	0	0	1	0	0	0	0	1	0	0	1	1	1	8	8
81	0	27	1.6	139	5.2	102	20.7	9.7	36.3	4.2	191.5	30	57.5	0.75	1.5	59.83333333	128.7826087	48.26086957	36.22	89	96.70833333	90	0	1	1	0	0	1	0	0	0	0	0	1	0	12	7
20	1	43	2.15	139.5	4.3	105.5	26.45	11.9	25.13333333	13.53333333	227.3333333	17.5	31.5	3.65	-4	123	143.2222222	100.1666667	36.98	123.8461538	96.67857143	90	0	1	0	1	0	1	1	0	0	0	0	1	0	14	4
55	1	7	0.7	140	4.5	108.5	31.9	9.833333333	31.46666667	13.7	180	26	43.75	1.2	1	84.73529412	102.1477273	59.68181818	36.94428571	108.2727273	99.73529412	90	0	1	0	0	0	0	0	0	0	0	0	1	1	9	8
69	0	14	0.9	132.5	3.8	103.5	28.35	8.8	31.35	14.4	252.5	21.5	34.5	1.8	-3	91.3	94.68571429	58.25714286	36.38277778	147.1428571	98.82142857	90	1	1	0	0	1	0	0	0	0	0	0	1	1	8	10
84	0	16.5	1.9	134	3.8	100	35.05	12.55	30.05	15.25	224.5	21	37.5	1.3	-2	113.2608696	98.08695652	64.56521739	37.13777778	134	98.13043478	18	0	1	1	0	0	0	0	0	0	0	0	1	1	13	9
63	1	40.5	2.15	135	4.7	108.5	29.5	13.56666667	33.53333333	18.125	125.75	17	44.25	1.85	-10	90.44186047	115.2093023	51.86046512	37.11888889	84.42857143	96	90	0	0	1	1	1	0	0	0	0	0	0	1	1	4	16
75	1	27.5	0.75	137.5	3.7	105.5	38.5	10.55	32.2	15.9	311.5	25	41	1.3	-1	86.79310345	114.1428571	58.4	37.7225	176.5714286	95.72413793	90	1	1	1	1	1	0	1	0	1	0	0	1	1	14	7
61	0	18	2.3	138.5	3.2	107.5	30.5	9.366666667	30.4	8.7	140.3333333	21.5	35.25	2.4	-2	94.66666667	138.5555556	73.2962963	36.815	126.5	99.11111111	90	0	0	0	0	0	0	0	0	0	0	0	0	0	10	3
61	1	14.5	1.55	138	3.9	102	53.2	10.08571429	24.77142857	10.37142857	325.4285714	16.5	36.75	8.9	-11	122.6326531	88.95081967	60.6147541	36.78625	73.2	95.02380952	90	0	0	0	0	0	0	0	0	0	0	1	1	1	10	14
42	1	20	1.95	148.5	3.8	115.5	28.85	13.04	30.62	9.46	152.8	17.5	41.5	2.15	-6.5	113.9545455	102.5428571	70.38571429	37.13857143	108.2	98.72727273	90	0	0	0	0	0	0	0	0	1	0	0	1	0	14	4
70	0	9.5	3.1	134.5	4	103.5	27	8.3	31.46666667	12.6	113.6666667	23	30.25	2.05	2	78.5	119.5925926	56.62962963	36.47227273	143.5833333	97.53846154	90	0	1	0	0	0	0	1	0	0	0	0	1	1	14	6
57	0	109	3.25	143.5	3.7	105.5	29.15	6.825	30.475	8.175	208.75	24	44.75	1.05	-1	60.69230769	119.3461538	56.61538462	36.29666667	134.4	97.61538462	90	0	1	1	1	0	1	1	0	1	0	0	1	0	8	10
75	1	25.5	1.15	137	3.4	109.5	49.85	7.566666667	30.26666667	0.866666667	37.66666667	13.5	24.25	4.8	-9	134.9787234	93.22033898	48.03389831	37.64	118	97.70689655	3	0	0	0	1	1	0	1	0	0	0	1	1	1	8	15
72	1	21	2.55	142	4.2	112.5	26.6	11.9	29.92	17	247.2	21.5	35.25	2.45	-4.5	93.53571429	98.93939394	61.75757576	37.22166667	135.4444444	97.11538462	90	0	0	0	0	0	0	0	0	0	0	0	1	1	8	10
82	0	28	5.6	134.5	4.2	99.5	30.8	10.675	30.725	13.85	198.75	22.5	36.25	2.25	1.5	83.47826087	126.8181818	49.68181818	36.43294118	127	97.52173913	90	0	1	0	1	0	1	0	0	0	1	0	1	1	13	10
42	1	24	1.95	132	4.2	97	40.85	9.7	29.88	16.42	124	21	34	5.15	-1	114.7758621	98.58928571	62.51785714	37.66	138.25	99.91071429	90	0	0	0	0	0	1	0	1	1	1	0	1	0	13	14
83	1	9.5	1.05	141.5	4.2	112	43.35	12.2	31.15	9.6	163.6666667	24.5	37	1.85	0	90.03030303	112.5857143	52.62857143	36.56	111.8571429	98.16666667	90	0	0	0	0	1	0	0	0	0	0	0	1	1	9	5
88	0	29	1	138.5	3.9	106.5	26.65	13.7	30.525	15.65	126	21	49.5	2.05	-8.5	96.67857143	99.42982456	40.13157895	36.7975	133.6666667	94.88679245	90	1	1	1	0	1	0	0	0	0	0	0	1	1	14	9
70	1	11.5	0.9	137	3.8	108	32.2	10.96666667	30.76666667	11.35	163.5	23	38.5	1.8	1.5	86	119.4333333	64.63333333	36.17888889	133.25	98.93548387	90	1	0	0	0	0	0	0	0	0	0	0	1	1	14	3
56	0	16.5	1.2	141.5	4	109	23.2	8.325	31.1	12.075	174.5	22	41	2.4	-4	86.04	105.7162162	59.7027027	36.695	178.5	96.875	90	0	0	0	0	1	0	0	0	0	0	1	1	1	12	5
63	0	11	0.6	135	5.1	110.5	33.75	10.85	29.75	11.45	144.6666667	21	33.75	1.9	-1.5	82.81481481	111.3333333	42.96296296	37.2	134.85	97.18518519	90	1	1	0	1	1	0	1	0	0	0	0	1	1	14	5
81	1	18.5	1	138	4.2	107	29.05	9.975	33.7	7.466666667	101	24	38.75	1.75	3	79.08108108	118	56.51315789	37.2028	118.7222222	99.24324324	90	0	1	0	0	0	0	0	0	0	0	0	1	0	14	5
65	1	18.5	0.7	140.5	3.1	105	42.25	9.75	30.65	18.025	401.75	29	40.5	2.25	4	108.9069767	104.8555556	56.07777778	37.836	179.5714286	97.02439024	90	0	0	0	0	0	0	0	0	1	0	0	1	1	6	8
47	1	17	0.85	142.5	4.2	113.5	35.75	9.666666667	29.83333333	29.86666667	192	24.5	38.25	0.8	1	110.04	115.0833333	63.5	38.36555556	126.4	96.04	90	0	1	0	0	0	0	0	0	0	0	0	1	1	14	9
77	0	24.5	2.6	142	4.7	108.5	24.2	10.675	26.925	23.875	240	19.5	54.75	1.7	-7	122.2380952	107.7777778	70.62962963	37.3475	192.625	97.86363636	90	1	1	1	1	0	0	1	0	1	0	0	1	1	14	12
45	1	42	2.9	127.5	5.5	96.5	45.8	17.1	31.32	18.06	227.2	16.5	46.75	2.55	-7.5	103.1153846	112.7037037	52.40740741	36.66833333	189.7692308	90.55555556	90	0	0	0	1	0	1	0	0	1	0	0	1	1	14	11
52	1	60.5	2.35	135	2.7	107	53.7	10.625	31.175	30.025	76.25	12.5	27.75	4.9	-11.5	75.76923077	104.6851852	57.42592593	36.16125	87.6875	96.76923077	15	0	0	0	0	0	0	0	1	0	0	1	1	1	11	14
64	0	18	1.95	135	3.1	109.5	39.1	9.425	31.725	59.6	227.75	13	33	2.45	-9.5	83.57142857	95.4137931	52.10344828	37.47166667	251	95.76923077	73	0	0	0	1	0	0	0	0	0	0	1	1	1	14	7
90	0	25.5	1.45	138.5	4.5	106	51.5	8.35	31.85	12.4	222	18.5	34	3.1	-6	75.53846154	93.91666667	51.625	36.72166667	119.6666667	89.69230769	2	0	1	1	0	0	1	0	0	0	0	0	1	1	9	9
54	1	20	0.8	134	4.2	105	22.85	10.05	26.85	11.9	241	23	37	1.9	-0.5	70.03225806	149.8235294	70.91176471	36.59571429	165.6	96.8125	90	0	0	0	0	1	0	0	0	0	0	1	1	0	13	3
40	1	24	0.75	139.5	4.3	99	33.3	10.3	29.6	10.4	132.5	34.5	76.75	1.15	10	103.3548387	101.45	64.26666667	37.21571429	125.2	99.44444444	90	0	0	0	0	0	0	0	1	0	0	1	1	1	10	5
76	1	12	0.85	139	3.9	110	58.45	12.3	32.3	12.5	184.5	22	32.5	2.15	-3.5	80.53846154	110	63.88461538	37.585	116	98.96153846	90	1	1	0	0	0	0	0	1	0	0	0	1	1	14	5
40	0	21.5	1.8	140.5	3.9	103.5	25.9	9.125	30.2625	17.05	118.1111111	21.5	45.75	3.2	-0.5	100.0185185	102.6415094	63.64150943	37.365625	119.2	96.85185185	90	0	0	0	0	1	0	1	1	0	0	0	1	1	10	16
88	1	32.5	1.45	141	3.4	107	86.25	11.93333333	31.1	16.4	250.6666667	26	40.75	1.45	1.5	83.96428571	100.734375	53.375	36.26857143	147	93.67857143	2	0	0	0	0	1	0	0	0	0	0	0	1	1	7	16
80	0	40	1.55	143	3.7	103.5	28.3	9.66	31.96	15.06	251	21.5	45	1.3	-3	81.21875	103.5172414	58.62068966	36.685	185.5714286	95.65625	16	0	1	1	1	0	1	1	0	0	0	0	0	1	14	9
28	1	14.5	1.25	140	3.8	112	31.75	12.45	30.7	9.1	256.5	21	40.5	1.1	-3.5	65.23076923	116.5	49.55	36.461	105.5	95.88461538	90	0	0	0	0	0	0	1	1	0	0	0	1	0	14	5
62	1	31	1.65	142	3.5	108.5	59.95	10.56	32.18	14.94	108.1666667	21.5	43.5	3.9	-3.5	86.55882353	100.8235294	49.26470588	35.4	133.8518519	99.11764706	90	0	0	0	0	0	0	1	0	0	0	0	1	1	14	11
76	0	34.5	1.85	140.5	3.6	109.5	37.85	9.35	30.5	21.85	56.5	20	30.5	2.45	-4	81.25490196	79.75	43.625	37.03666667	142.6666667	96.68518519	90	0	1	1	0	1	0	0	1	0	0	0	0	1	11	13
85	1	38.5	1.25	143	4.4	109.5	36.05	8.85	30.05	12.05	159	25	40.5	1.95	0	62.70833333	151.3333333	52.70833333	36.945	234.75	98.625	90	1	0	0	1	0	1	1	0	0	0	0	1	0	11	7
63	1	54	1.8	137	4.7	103	35.7	9.5	28.9	8.9	147.5	25	54	0.8	1	74.30769231	116.9166667	70.375	36.16	186.25	99.32	90	0	1	1	1	0	1	1	1	0	0	1	0	0	12	6
59	1	10.5	0.75	139	4.2	107.5	27.05	10.7	32.66666667	13.16666667	150.6666667	25	44	1.05	-1.5	76.2	120.21875	61.09375	36.50384615	122.5625	98.16666667	90	0	0	0	0	0	0	0	0	0	0	0	1	0	14	3
49	1	15.5	1	140	3.7	111.5	43.95	11.48333333	31.58333333	4.366666667	58.375	21	38.25	3	-2	92.40740741	125.4444444	65.33333333	37.51052632	115.25	99.76923077	90	0	0	0	0	0	0	0	1	0	0	0	0	0	10	8
76	1	12.5	0.9	136	4.5	108	33.45	10.23333333	33.1	5.433333333	96.66666667	26	39.25	1.55	-0.5	90.27777778	127.3461538	57.19230769	37.29117647	123.3571429	98.02702703	90	0	0	0	0	1	0	0	0	0	0	0	1	0	14	4
73	0	20	0.9	141.5	4.3	111	26.8	8.233333333	28.9	12.23333333	130.6666667	22	36.75	1.55	-2	79.08108108	118.6315789	45.92105263	36.534375	124.1333333	96.10526316	90	0	1	0	0	1	0	1	0	0	0	0	1	1	3	10
41	1	10.5	0.8	138	4.2	103	25.9	9.333333333	24.96666667	17.46666667	1020.333333	25	39.25	0.85	2	84.675	94.93617021	56.92553191	36.09333333	132.6666667	99.48780488	90	0	0	0	0	0	0	0	0	0	0	0	1	1	10	3
89	0	39.5	4.25	140.5	4	106	34.2	10.45	27.975	6.075	152.5	21.5	40	2.6	-1.5	68.16666667	128.59375	48.125	36.72181818	107.75	96.53125	90	0	1	0	0	1	0	0	0	1	0	0	1	1	14	8
50	1	106.5	5.4	142	5	107.5	24.25	9.7	29.975	6.575	119.25	15	36.5	0.65	-10	106.04	111.0588235	54.1372549	37.19	153.5	99.86486486	90	0	0	1	0	1	0	0	0	0	0	0	0	1	11	13
82	0	62.5	1.2	140	4.6	102.5	25.1	8.55	27.85	6.65	377	28.5	43	3	-1	88.12820513	85.88571429	55.88571429	36.09166667	131.3333333	95.43243243	90	0	1	1	1	0	1	1	0	1	0	0	1	0	14	7
74	0	28	1.25	136.5	3.5	95	24	7.35	29.9	18.38333333	248.3333333	20	39.25	6.8	-1	87.88461538	121.7666667	45.33333333	37.95666667	190.0714286	99.7037037	10	0	0	0	1	1	0	0	1	0	0	1	0	1	3	9
68	1	63	2.05	134	3.9	96	28.6	13.63333333	29.93333333	13.16666667	266.3333333	25.5	35.5	1.3	-1.5	62.84210526	105.125	52.975	37	145.1428571	98.7	90	0	0	0	1	1	0	0	0	0	0	0	1	1	11	9
40	0	9	0.7	136	4	106.5	91.35	9.42	29.96	7.98	114	21	32.5	5.35	-5.5	104.9117647	123.8285714	77.6	37.00666667	118.1428571	100	90	0	0	0	0	0	0	0	0	0	0	0	0	1	14	4
61	1	13	0.75	135	3.8	100.5	37.2	12.93333333	32.76666667	7.1	137.3333333	24.5	41.75	2.05	0	90.19230769	119.5769231	69.07692308	36.57	144.9166667	95.19230769	90	1	0	0	1	0	0	0	0	0	0	0	1	0	14	4
38	1	12.5	0.85	136	4.8	105.5	31.35	10.6	24.53333333	11.46666667	216	25.5	39.5	1.95	0	87.82758621	116.9333333	65.8	36.98695652	142.2272727	95.4516129	90	0	1	0	0	0	0	0	0	0	0	0	1	1	12	6
80	1	19	0.7	139.5	4.3	109.5	27.2	10.96666667	29.86666667	9.866666667	140	25	36.75	2.05	-0.5	84.32	111.6153846	58.19230769	36.82333333	127.6470588	96	90	0	0	0	0	1	0	0	0	0	0	0	1	1	14	5
73	0	13	1.6	137	3.4	105.5	25.55	8.575	29.725	17.15	140.25	21.5	33.5	1.65	-0.5	71.96296296	116.8076923	54.65384615	37.26142857	188.4	98	90	0	1	0	0	0	0	0	0	0	0	0	1	1	3	12
54	1	16.5	1.7	147.5	2.7	106	29	15.5	31	35.35	217	19	27.25	14.6	-7.5	94.5862069	128.2222222	69.44444444	37.17888889	139.8333333	97.13793103	90	0	0	0	0	1	0	0	0	0	1	0	1	0	10	7
58	1	7.5	0.7	131	3.2	90.5	47.7	13.2	30.4	6.925	198.5	30	48	3.2	6	88.24	136.4	65.08	36.89	209.25	94.53846154	20	0	0	1	1	1	0	0	1	0	0	0	1	0	14	6
72	0	24.5	1.1	138	3.2	104.5	38.8	11.1	33.7	17.8	142.5	14.5	53	9.1	-10	90.41666667	107.8333333	63.91666667	36.99428571	162.5	98.875	4	0	0	0	0	1	0	0	1	0	0	1	1	1	3	10
65	0	14	0.95	141.5	3.3	107.5	25.15	11.8	30.2	15.25	214.75	19.5	35	1.9	-3	115.6666667	115.6111111	51.13888889	37.677	104.1428571	97.12	90	0	0	0	0	1	0	0	0	0	0	0	1	1	14	6
64	1	13.5	1.7	138	3.8	105.5	36.45	11.3	32.3	12.45	109	23	40.5	2.3	1	77.75	103.7758621	51.34482759	37.02	112.8181818	100	90	0	0	0	0	1	0	0	0	0	0	0	1	1	14	7
84	0	31	3.1	138	3.7	108.5	24.4	11.1	31.36666667	21.83333333	170	18.5	37	1.95	-8	83.28	105.6666667	53.5	37.57333333	172.875	98.76	90	0	1	0	0	1	0	0	1	1	0	0	1	1	14	8
78	1	53.5	2.3	132	4.4	97.5	42	12.2	31.4	16.35	175.5	23.5	46.25	1.1	-3	96.22222222	118.7407407	50	37.74833333	104.75	97.74074074	90	1	1	1	1	0	1	0	0	0	1	0	1	1	11	12
72	0	39.5	0.7	137.5	2.6	87	24.6	11.4	33.4	14.7	339	37.5	56	2.1	16	71.72413793	116.4	64.8	36.65833333	192	93.51724138	90	1	1	1	0	0	0	0	0	1	0	0	1	0	14	2
67	0	32	0.9	139.5	4.5	107	31.1	9.44	29.14	18.1	106	23	33	2.05	0.5	92.55172414	110.3461538	72.44230769	36.89	124.6666667	96	90	0	0	1	0	0	0	1	0	1	0	0	0	1	14	8
53	1	5.5	0.75	131	3.8	101.5	29.25	10.83333333	28.13333333	10.86666667	287	24	38.75	1.1	0.5	95.82142857	113.2142857	60.25	38.30666667	106.75	100	90	0	0	0	0	0	0	0	0	0	0	1	1	1	11	3
76	0	28.5	1.25	140.5	3.4	109	28.85	9.125	30.225	20.425	227.25	22	34.75	2.35	-2.5	101.1538462	123.9903846	65.27884615	36.65666667	149	97.61290323	90	0	0	0	0	1	0	0	0	0	0	0	1	1	3	9
89	0	12	0.45	135	4.4	100.5	27.15	11.16666667	28.9	26.2	372.3333333	21.5	35.75	2.7	-1.5	94.73333333	97.43023256	61.31395349	36.53933333	98.85714286	97.36842105	11	0	0	0	0	1	0	0	0	0	0	1	1	1	3	14
48	0	11	1.25	142.5	3.3	110.5	27.7	9.6	31.1	10.33333333	184.6666667	22	41	1.55	-4	93.15384615	130.0576923	70.15384615	37.17875	129.75	99.96153846	90	0	0	0	0	0	0	0	0	0	0	0	0	0	10	2
94	1	27.5	1.55	137.5	3.8	105	33.8	10.5	30.5	11	589	17	30.5	1.3	0	110.9	122.3703704	65.74074074	37.30625	143	96.71875	16	0	1	1	0	0	1	0	0	0	0	1	1	0	14	3
76	0	54.5	1	145	3.9	112	89.65	8.085714286	29.48571429	23.32857143	343.4285714	15.5	26.25	9.05	-9	80.35555556	100.2888889	50.66666667	35.97434783	138.8	97	10	0	1	0	0	1	0	0	0	0	0	0	1	0	13	7
74	1	13.5	0.75	128.5	3.1	103	28.75	8.85	29.5	4.95	299.5	25.5	44.5	1	-0.5	103.6	116.4137931	65	37.675	68	97.56666667	90	0	0	1	0	1	0	0	0	0	0	0	0	1	10	3
49	1	20.5	0.8	138.5	4.4	107.5	45	8.566666667	24.2	15.03333333	636.3333333	20	52	1	-3	100.96	102.75	59.58333333	37.029	112.2	96.12	2	0	0	0	0	0	0	0	0	1	0	1	1	0	3	7
91	0	10.5	1.3	145	3.7	114	51.05	7.666666667	30.61666667	4	124.8333333	17	37.5	6.3	-10	114.1935484	101.0833333	63.4	34.87	181.875	98.29166667	90	0	0	0	0	1	0	0	0	0	0	0	1	1	3	14
51	1	25.5	2.85	138	4.9	108.5	35.05	8.55	30.525	7.35	110.5	23.5	34.75	1.4	3.5	85.25806452	113.8387097	51.96774194	34.9	124.3333333	98.41935484	90	0	0	0	1	0	1	0	0	1	0	0	0	1	14	11
80	0	18	0.8	140	3.8	111	44.4	9.933333333	31.93333333	11.73333333	89	21.5	37.75	2.8	-2	79.33333333	106.1071429	60.25	36.2	135.7058824	97.40740741	90	0	0	0	1	0	0	0	0	0	0	0	1	1	3	11
92	1	25.5	1.2	140.5	4.3	112	33.1	9.2	31.7	6.9	116.75	23	38.5	1.65	-1	77.61538462	114.325	54.6	36.38972222	113.8095238	100	90	0	0	1	0	0	1	0	0	1	0	0	1	1	14	5
61	0	56	1.15	140.5	4.2	108.5	30.75	11.6	30.55	9.9	123.5	25.5	48.25	2.1	-0.5	95.36363636	125.4285714	56.42857143	37.305	189.8235294	93.04347826	44	0	0	0	1	0	0	0	1	0	0	0	1	0	10	11
65	0	10.5	0.45	140	3.9	111.5	33.25	10.83333333	31.7	10.36666667	205.6666667	22.5	41.75	2.05	-1	75.8125	108.1515152	54.42424242	36.77	115.4736842	98.6	90	0	1	1	0	1	0	0	0	0	0	0	1	1	14	4
70	0	11.5	0.7	133.5	4.1	103	61.65	10.6	29.62	9.42	292.2	16	27.75	4.45	-6	92.48387097	100.2424242	52.48484848	36.90666667	112.4444444	99.86666667	90	0	0	0	0	0	0	0	0	0	0	0	1	1	14	6
67	1	12.5	0.65	140.5	3.6	107.5	92	9.214285714	29.15	12.78333333	210.2857143	21	36.5	5	-1.5	86.5	102.7777778	50.88888889	37.275	149.7692308	97.12	90	1	0	0	0	0	0	0	0	0	0	0	1	1	12	11
79	0	11	0.9	140	3.3	106	33.35	8.733333333	32.43333333	10.7	95.33333333	26.5	33.25	1.65	4.5	79.34210526	112.027027	62	36.80285714	109.8	96.97297297	90	0	0	0	0	1	0	0	0	0	0	0	1	1	14	6
62	1	25	1	135.5	4.2	99.5	27.8	11.15	28	8.55	245	28	42	1	2	73.55172414	136.3793103	57.96551724	36.89833333	180.8	97.31034483	90	0	1	0	1	0	1	1	0	0	0	0	1	1	3	6
47	1	13	0.85	140.5	4.5	103.5	24.85	12.7	33.18	13.66	179.2	21	36.5	2.75	-3	99.8	124.0434783	80.43478261	37	128.8333333	97.16	90	0	0	1	0	0	0	0	0	0	0	0	1	1	7	4
68	0	12	1.55	138.5	3.8	103.5	88	9.566666667	28.4	13.26666667	149.3333333	21.5	41	3.1	-1.5	58.90909091	113.1774194	51.16129032	36.35166667	158.75	94.09090909	90	0	0	0	0	1	0	0	0	0	0	0	1	1	14	6
74	1	34	2.2	138.5	4.4	103	28.1	10.65	24.15	27.5	375	22.5	56.75	5.55	-8	113.9090909	113.6847826	53.82608696	37.517	139.25	98.29545455	3	0	0	0	1	1	0	0	0	1	0	1	1	1	3	15
44	1	30.5	2.1	132.5	4.1	97.5	29.3	7.825	28.3	16.025	556.25	27.5	51	0.8	4	94.59375	115.9655172	54.24137931	37.22692308	91.25	95.3	90	0	0	0	1	0	0	0	0	0	0	0	1	0	13	5
76	0	47	0.95	144	4.4	108.5	41.45	8.7	29.85	7.2	95	27.5	37.5	0.95	4	72.52727273	149.9189189	68.60810811	37.32714286	109.75	97.33333333	16	0	0	0	0	1	0	1	0	1	0	1	1	0	4	6
85	1	12.5	1.4	140	3.5	105	34.9	11.1	34.85	8.3	188	24.5	44	2.3	1	87.05357143	139.2545455	64.67272727	36.46714286	148.3333333	98.375	90	0	0	0	0	1	0	0	0	0	0	1	1	0	14	4
65	1	25	2.75	139	4.6	104	34.75	13.4	32	20	464.5	23.5	31.75	1.4	0.5	105.96	114.3043478	62.04347826	37.19571429	104	92.42307692	14	0	0	1	0	1	0	1	0	0	0	0	1	1	3	7
79	0	16	1.05	140	3.9	108	28.4	8.45	29.6	11.75	210.5	21	36	1.2	1	85.65625	120.03125	59.6875	36.97214286	113	98.15625	90	0	0	0	0	1	0	0	0	0	0	0	1	0	14	2
55	1	14.5	0.95	146	2.8	107	25.7	13.46666667	30.8	15.16666667	246	30	31.25	1.9	5.5	88.4137931	129.483871	75.87096774	37.2775	127.8571429	98	90	0	0	0	0	1	0	0	0	0	0	0	0	1	6	8
48	1	32.5	2.75	139	3.6	106	50.25	13.03333333	28.26666667	13.65	102.5	14.5	27.5	7.1	-10.5	78.32142857	102.7857143	55.35714286	36.87	156.28125	98.51111111	23	1	0	0	1	1	0	0	1	1	0	0	1	1	10	17
57	0	40	3.1	136.5	4.8	105	55.5	12.7	29.3	26.85	159.625	12	36.5	3.95	-13.5	83.20833333	107.1315789	67.02631579	38.28833333	173.9090909	96.25	2	1	0	0	0	0	0	0	0	0	1	0	0	1	10	16
76	1	32	2	136.5	4.5	102.5	74.85	13.7	28.375	15.75	167.75	19	41.5	3.1	-6	100.32	96.75	59.34615385	38.27636364	206.75	94.92	90	1	1	0	0	0	1	0	0	1	0	0	1	1	14	11
92	0	57.5	2.1	144.5	3.7	111	31.85	9.333333333	27.53333333	19	265	19	33.75	1.7	-2.5	101.8076923	115.3461538	73.65384615	36.49166667	111.375	99.60869565	55	0	1	0	0	0	0	0	0	1	0	0	1	1	14	8
91	0	50	1.65	140	4.6	102	21.6	9.1	27.45	11.2	158	21	36.5	1.55	-1.5	81.4	119.173913	66.39130435	36.69666667	132.6666667	96.24	90	0	1	0	0	0	1	1	0	0	0	0	1	1	14	7
77	0	9	0.85	134	4	106.5	26.2	12.15	30.6	4.5	237.5	17	30.5	3.8	-8	83.29166667	106.6551724	53.79310345	36.98285714	172	95.32	90	1	0	1	0	1	0	0	0	0	0	0	1	1	14	4
61	0	30.5	1.7	146.5	3.8	108.5	25.7	9.45	27.25	14.45	205.5	25	41	2.1	2.5	104.24	149.16	81.84	37.35	152.8181818	95.12	90	0	1	1	1	0	0	0	0	0	0	0	1	0	13	3
60	1	22.5	1.5	145	3.1	104	29.75	13.1	34.32	5.38	160.4	17	43.5	3.15	-10.5	72.13793103	106.6458333	66.625	37.7	151.4285714	95.2	5	0	0	0	0	0	0	0	0	0	1	0	0	1	3	16
28	1	22	1.1	138	4.8	101.5	46.85	13.35	28.1	9.45	227.5	25	52	1.05	1	97.76	109.96	67.12	37.775	116	97.34615385	90	0	0	0	0	0	0	0	0	0	0	0	1	0	14	6
73	1	31	1.4	135	3.5	102	78.75	13.63333333	32.26666667	18.2	195.6666667	19.5	37.5	2.7	-3.5	78.38461538	108.2307692	56.66666667	37.36	232.0740741	98.97435897	13	1	1	0	1	1	0	1	0	0	1	0	0	1	3	15
64	1	14	0.9	141	3.5	108	25.7	10.375	30.775	5.35	125.75	22.5	30	3.1	-0.5	81.03448276	124.4827586	60.98275862	37.21428571	223.875	99.96296296	90	0	0	0	1	1	0	0	0	0	0	0	1	1	8	10
53	1	16	1.85	138.5	4.5	107	46.85	12.15	30.55	13.45	217	26.5	37.5	1.4	-0.5	89.20689655	116.5483871	58.16129032	37.25517241	110.7142857	97.34482759	90	0	0	0	0	1	0	1	0	1	0	0	1	0	14	6
61	1	53	1.65	150	3	109.5	24.9	12	28.55	14.9	146	26.5	28	2.55	6.5	91.13333333	161.1470588	82.05882353	38.73615385	203.6666667	95.4	90	0	0	0	1	1	0	0	1	0	0	0	1	0	3	9
56	0	4	0.7	121.5	2.3	73	31.4	11.65	32.5	5.65	224	33.5	43.25	1.05	14	88.56	116.72	73.08	37.22142857	129.7272727	99.36	90	0	1	0	0	0	0	0	0	0	0	0	0	0	9	3
76	0	18.5	0.7	139.5	4.2	105.5	34.9	11.66666667	28	10.03333333	214.75	24.5	39.75	2	0.5	67.16	128.6346154	53.17307692	36.01666667	123.4285714	98	90	1	1	1	1	1	0	0	0	0	0	0	1	1	3	8
67	0	14.5	0.65	140.5	2.3	105	24.95	10.86666667	29.5	7.933333333	230	27	82.75	1.55	5.5	119.6571429	132.4	70.92	37.02333333	208.475	95.33333333	90	0	0	1	1	0	0	0	0	0	0	0	0	0	10	7
72	0	12	0.9	139	4	105.5	28.5	10.5	28	14.7	212.3333333	24.5	35	1.55	1	87.68965517	124.7833333	55.31666667	36.80666667	136.9375	97.20689655	90	1	0	0	1	0	0	0	0	0	0	0	1	0	14	4
70	0	26.5	1.1	145	3.8	113	70.4	9.133333333	27.86666667	16.66666667	416.6666667	20.5	41.5	1.05	-1.5	87.32258065	104.0454545	66.18181818	36.4925	117.3333333	98.71875	8	0	0	0	1	0	0	0	0	0	0	1	1	1	3	8
89	1	43	1.25	135	4.5	101	40.55	9.5	29	0.65	69.66666667	20	36	1.7	-2	92.74193548	115.72	55.08	36.34625	149	95.53333333	10	0	1	0	0	1	0	0	0	0	0	1	1	0	9	11
40	1	10.5	1.1	141.5	3.5	93	94.5	17.225	30.1	8.725	149.5	37	65.25	2.2	11	71.16	109	69.48	36.915	102.6666667	92.64	90	0	1	1	0	0	0	1	0	1	0	0	1	1	8	15
72	0	9	0.9	138	3.8	106.5	27.85	10.55	30.36666667	15.56666667	147	22	33	3.45	-1.5	96.05405405	112.225	56.4125	37.15555556	160.4444444	98	86	0	0	0	1	0	1	0	0	0	0	0	1	1	13	5
63	0	15.5	1.15	141	3.6	105.5	92.4	12.33333333	33.43333333	25.76666667	266.3333333	20.5	37.75	2.9	-5	70.54166667	107	78	36.47166667	179.2857143	95.47826087	90	1	1	1	0	0	0	1	0	0	0	0	1	1	13	8
70	1	20	1.8	146.5	3.5	116.5	81.15	10.47	29.98	6.34	66.2	15	45.75	8.75	-14.5	85.1969697	108.3030303	64.77272727	36.94357143	146.6363636	98.13846154	90	0	0	0	0	0	0	0	0	1	0	0	1	1	10	13
82	0	14.5	0.85	139.5	3.4	103	88	12.86666667	28.73333333	18.6	402	21.5	32.75	2.35	-3.5	79.10714286	105.4285714	64.28571429	37.11111111	194.6666667	97.42307692	6	1	1	0	1	0	0	1	0	0	0	0	0	1	11	9
65	1	16	1.55	134	4.6	105.5	37.8	12.16666667	33.33333333	12.23333333	196	24.5	39.5	1.4	-0.5	106.5454545	105.4347826	65.43478261	37.01666667	110.3333333	96.40909091	90	1	0	0	0	0	0	0	0	0	0	0	1	1	14	2
90	1	27	1.1	137	4.3	105	41.9	11.1	29.65	15.05	111.5	15.5	35	2.9	-3	126.1538462	95.92	63.44	36.935	105.4	92.84615385	2	0	0	0	1	0	0	1	1	0	0	1	1	1	13	12
41	0	10.5	2.2	138.5	3.2	111.5	40.05	8.066666667	30.31666667	2.15	37	11	17.5	6.65	-14	117.046875	106.3636364	69.23636364	37.02545455	122.4615385	89.62	90	0	1	0	0	0	0	0	0	1	1	1	1	1	3	17
76	1	31	2.55	140.5	3.4	104.5	81.45	8.9	32.4	14.55	136	22.5	40	2.7	4	90.96	87.04	48.28	37.16666667	137	96.32	3	0	1	0	0	0	1	0	0	0	1	0	0	1	12	7
65	1	16.5	0.95	139.5	3.8	108.5	30.3	10.76666667	28.83333333	13.33333333	204.6666667	21	37.75	2.55	-3.5	73.92857143	109.8076923	53	36.34947368	126.8333333	99.11111111	90	0	0	0	0	1	0	1	0	0	0	0	1	1	3	5
61	0	17.5	0.85	144.5	3	110	43.3	11.05	31.75	7.7	245	25	34	1.8	2	72.61538462	108.3809524	62.42857143	37.27272727	117.8	95.57692308	15	1	1	1	0	0	0	0	1	0	0	0	1	1	10	6
86	1	12.5	1.95	138	4.6	108.5	37.75	10.35	31.5	14.825	158	24	35	2.5	1	94.61111111	97.88888889	47.61111111	38.0027027	120.8235294	99.44827586	90	1	1	0	0	1	0	0	0	0	0	0	1	1	12	10
91	1	50.5	2.15	145.5	6	107	24.55	7.633333333	28.26666667	12.21666667	241	27	54.25	3.1	-0.5	78.96	92.65384615	54.19230769	36.399	87.23076923	95.5	1	0	1	1	0	0	1	1	0	1	0	0	0	1	6	7
85	1	26.5	1.4	135.5	3.7	103.5	24.4	11.45	30.85	7.35	141	20	42	0.9	-2	72.04651163	99.19047619	63.54761905	36.95333333	182.3333333	94.88372093	21	0	1	0	0	0	0	1	0	0	0	0	1	1	3	12
78	0	26	1.4	136.5	4.1	104	22.95	11.33333333	29.76666667	16.66666667	179.3333333	19.5	37	1.2	-2	100.9666667	100.9	54.86666667	37.39375	99.33333333	95.5	90	0	1	1	0	0	1	0	0	0	0	0	1	0	14	5
70	1	15	1.05	142.5	3.9	105	63.4	9.783333333	32.98333333	13.11666667	156.1666667	26.5	49	0.8	0	81.06521739	113.7142857	57.64285714	36.50875	125.5	97.2173913	90	1	1	1	0	0	0	0	0	0	0	0	1	1	14	6
60	1	10.5	0.95	138	4	108	35.7	11.83333333	28.96666667	10.16666667	154	25.5	35.25	2	1.5	99.60869565	117.8695652	57.17391304	37.2826087	130.2352941	98.73913043	90	0	0	0	0	0	0	1	0	0	0	0	1	0	14	4
61	1	21.5	0.95	141.5	4	111	23.85	11.6	28.7	13.93333333	166.6666667	23	36.25	2.05	-1	83.59375	124.1285714	63.42857143	36.659375	126.8181818	97.41176471	90	0	0	0	1	1	0	0	0	0	0	0	0	1	14	4
89	1	18	0.95	141	3.1	108	32.15	9.5	30.53333333	51.3	25.33333333	16.5	33	2.7	-3	89.72	105.0833333	62.625	36.96571429	106.5	94.36	90	0	0	0	0	1	0	0	0	1	0	0	1	1	14	8
58	1	21	0.95	140	3	107.5	36.25	7.6	27.8	5.66	412.8	26	35.5	1.35	2	60.54166667	108.2068966	55.10344828	36.06090909	82.375	99.7037037	90	0	0	1	0	0	0	0	0	0	0	1	1	1	8	8
75	1	17.5	0.8	141.5	4	109	33.4	11.73333333	30.13333333	10.46666667	173.3333333	24	36.5	2.85	-2	82.32352941	115.5285714	62.62857143	35.9725	142.2272727	95.03030303	90	1	0	0	1	1	0	1	0	1	0	0	1	0	14	4
67	1	12.5	0.85	140	3.6	107.5	31.8	11.43333333	31.63333333	12.4	107	26.5	43.25	1.35	2.5	73.44444444	115.8666667	49.55	36.80888889	126.9130435	98.48148148	90	0	0	0	0	1	0	1	0	1	0	0	1	1	14	6
70	1	21.5	1.15	136	4.2	102.5	50.05	13.225	30.525	16.825	131	27	38.5	1.15	-1	88.54901961	109.9807692	55.67307692	36.57333333	121.9090909	96.33333333	90	1	0	1	1	1	0	0	0	0	0	0	1	1	14	6
70	1	21	1.3	138	4.9	107	27.8	12.26666667	30.03333333	21.93333333	188.3333333	22	45	2.55	-2	73.86956522	106.2173913	55.39130435	37.97727273	138.7391304	99.82608696	90	0	0	1	0	1	0	0	0	1	0	0	1	1	14	9
92	0	31	1.2	137	4.9	101	24.8	10.16666667	33.03333333	8.133333333	233	26	45.25	2.7	0	98.375	140.4347826	73.04347826	36.61166667	95.5	97.70833333	90	0	1	0	0	0	0	0	0	1	0	0	1	0	6	6
71	1	19.5	1.85	136	3.5	104	27.2	9.1	28.9	23.8	380	21	32.75	1.15	-0.5	93.96153846	108.1206897	52.84482759	37.13571429	258.9285714	98	90	0	0	0	1	1	0	0	0	0	0	0	1	1	14	6
76	1	19.5	0.8	141	3.9	110.5	24.05	13.13333333	30.2	18.16666667	166	22.5	37.25	1.7	0	74.625	116.3703704	60.62962963	36.52666667	134	99.375	90	0	0	0	1	1	0	0	0	0	0	0	1	1	10	4
71	1	14.5	0.7	134	3.7	99.5	91.85	14.75	28.175	23.725	438.75	23.5	32.75	2.6	-0.5	98.36666667	104.6666667	61.13333333	36.70571429	165.2857143	95.56666667	90	0	0	0	0	0	0	0	0	1	0	0	1	1	14	5
82	1	24	1.25	137	4.6	104.5	32.65	12.275	24.65	11.8	202.75	18	35.75	1.9	-1.5	77.79166667	117.2903226	51.38709677	36.65444444	139.3333333	98.66666667	90	0	0	0	0	0	1	0	0	1	0	0	1	1	14	4
59	1	5	2	137.5	3.9	103	36.75	11.3	29.3	3.1	34	29	60.75	1.25	3.5	80.32	104	73.60869565	36.63428571	123.3333333	92.56	90	0	0	0	0	0	0	1	1	0	0	0	1	0	14	8
65	0	82	2.15	137	4.7	106.5	25.8	8.175	30.9	5.4	198.5	21.5	39	1.3	-3.5	71.86666667	120.8666667	53.3	37.29875	189.2380952	99.96551724	90	0	1	1	1	0	1	0	0	0	0	0	1	1	9	9
54	1	12.5	0.9	138	3.7	108	31.3	11.8	34.75	14.35	101	23	37.75	1.75	-2	66.8	113.6153846	52.5	36.74571429	146.6	97.76	90	0	0	0	1	0	0	1	0	0	0	1	1	1	14	5
59	1	27.5	1	139.5	3.7	95	33.9	9.533333333	28.1	10.43333333	244	37.5	60.5	1.05	11	98.32352941	101.28125	50.90625	37.417	120.6	98.18181818	90	0	1	0	0	0	0	1	0	0	0	0	1	1	13	9
82	1	18.5	0.7	140	4	112.5	42.3	8.7	29.725	4.925	124	24.5	37.75	1.4	-0.5	79.66666667	113.5	47.28571429	36.93304348	135.0454545	97.07407407	90	0	0	1	0	1	0	1	0	1	0	0	1	1	3	7
77	1	12	0.7	138	3.9	103	29.1	10.06666667	33.23333333	8.266666667	122.3333333	23.5	39.25	1.1	0.5	76.73076923	107.3461538	52.5	36.41333333	110.05	99.38461538	90	1	0	0	0	0	0	0	0	0	0	0	1	1	14	5
35	1	16	2.75	136.5	3.5	108	40.5	11.8	33.35	13.6	155.5	18	31	0.9	-2	95.11538462	120.1666667	73.66666667	37.64285714	142.5714286	97.11538462	90	0	0	1	0	0	0	0	0	1	0	0	1	0	14	7
59	1	10	0.75	139	4.3	105.5	33.45	10.425	30.9	19.66666667	181.3333333	24.5	43.75	2.45	0.5	93.07407407	112.2758621	57.27586207	36.99285714	164.7222222	98.2962963	90	0	0	0	1	1	0	0	0	1	0	0	1	1	3	5
35	1	18.5	0.9	139.5	3.8	107	27.75	12.6	29.86666667	10.76666667	192.6666667	22.5	30	1.4	0.5	72.12903226	140.8571429	75.46428571	36.81714286	118.4	97.83870968	90	0	0	0	0	0	0	0	0	0	0	0	0	0	14	2
89	1	49.5	1.1	146	3.8	119	34	8.583333333	30.08333333	20.53333333	92.83333333	18.5	31.5	2.6	-5.5	91.42424242	143.2631579	73.89473684	36.41444444	167	93.7037037	22	0	0	1	0	1	0	0	1	0	0	0	1	0	3	10
92	1	23	1.15	141	4	105.5	26.7	11.4	31.75	7.7	170	24.5	43	1.1	-2	80.91666667	113.75	43.08333333	37.17888889	86	96.25	90	0	1	0	0	0	1	0	0	1	0	1	0	0	14	4
65	0	17	2.45	143.5	3.3	105	29.6	11.6	31.4	6.8	183	26	43.75	1.2	1.5	61.44	116.625	59.79166667	37.12833333	128	98.36	90	0	1	1	0	1	0	1	0	0	0	0	0	0	14	4
64	1	67.5	2.65	132	5	98.5	81.3	10.7	30.6	2.75	31.2	16.5	37.75	1.5	-10.5	73.88372093	103.2954545	51.31818182	37.38888889	103	95.45454545	2	0	0	0	0	0	0	0	0	1	1	1	1	1	3	20
52	1	28	2	133.5	4.3	96.5	63.2	11.35	37.55	10.7	75	21	49.75	2	-5	90.45833333	107.625	69.16666667	36.22666667	190.2857143	92.58333333	16	0	0	0	0	0	1	0	1	1	1	0	1	1	3	20
29	0	12.5	1.1	143.5	3.7	111.5	25.05	12.65	30.05	26.9	435	24	35.75	4.05	-1.5	113.4411765	127.3870968	78.58064516	36.695	133.4	94.82857143	90	0	0	0	0	0	0	0	0	0	0	0	1	0	5	4
79	1	30.5	1.3	139.5	3.5	109.5	30.7	10.4	29.5	8.833333333	173	22	37.5	1.3	-1	74.51851852	146.5185185	71.92592593	35.97555556	141.8	98.11111111	90	1	0	0	0	0	1	0	0	0	0	0	1	1	14	5
29	1	12.5	1.2	136	4.3	106	27.25	12.1	31.46666667	17.1	192.3333333	23.5	39.5	3.6	-4.5	104.1153846	102.4642857	62.67857143	36.54888889	138.5714286	97.57692308	90	0	0	0	0	0	0	0	0	1	0	0	1	1	14	4
42	1	19	1.65	137.5	4	106	31.2	13.03333333	31.16666667	38.46666667	269.3333333	23.5	52.25	0.9	-4.5	109.6666667	104.0909091	61.54545455	38.00941176	225.0666667	97.07407407	90	0	0	1	0	0	0	0	1	0	0	0	0	1	3	15
78	1	22.5	1.35	136	4.7	101.5	29.85	10.57142857	28.1	16.17142857	203.5714286	23	35.75	2.55	-1	71.32608696	99.83050847	59.45762712	38.00142857	159	97.42	7	0	1	0	0	0	1	0	0	1	0	0	1	1	3	14
89	0	40	1.1	140	4.6	111	30.7	9.6	30.45	16.65	156.5	21.5	37.5	1.95	-1.5	75.17142857	121.0285714	56.31428571	36.55571429	133.3157895	99.22857143	90	0	0	1	0	1	0	0	0	0	0	0	1	1	14	4
64	1	45.5	1.85	137	3.2	96	30.55	8.35	30.75	21.25	122	28	37	0.8	6	93.74074074	135.625	65.16666667	36.74166667	247.8	97.25925926	90	0	1	0	0	0	1	1	0	0	1	0	1	0	14	7
66	1	14	0.85	139.5	3.9	107	25.9	11.9	30.46666667	13.63333333	113	24.5	38	2.35	-1	88.76470588	112.55	67.65	37.04666667	131.9444444	96.4	90	0	0	0	0	0	0	0	0	0	0	0	1	1	3	9
47	1	9.5	1.1	138.5	3.2	109	26.95	13.4	31.56666667	6.566666667	182.3333333	21	32.75	1.75	-6	99.6	109.5833333	64.45833333	37.59	93.82352941	97.2	90	0	0	0	0	0	0	0	1	0	0	0	1	0	13	6
54	0	12.5	1.1	134	3.3	102.5	31.7	9.433333333	31.73333333	13.96666667	130.6666667	21	35.5	2.1	-3.5	100.08	109.1538462	59.38461538	36.78	148	97.88	90	0	0	0	0	0	0	0	0	0	0	0	1	1	14	8
83	1	30	1.25	142.5	3.8	111	36.85	9.5	30	7.5	101	25	44.25	1.5	1.5	106.8571429	111.3194444	71.58333333	35.90454545	140.6	99.16129032	4	0	0	0	0	0	1	0	0	0	0	0	0	1	10	7
57	1	28	1.1	139	3.3	98	33.2	12.93333333	31.53333333	12.36666667	143	26	35	1.8	1	67.25925926	90.32	71.28	37.03666667	110.3333333	98.12	90	1	1	1	0	0	0	1	0	0	0	0	1	1	14	8
92	0	23.5	0.7	145.5	3.3	106	25.7	13.1	32.5	14.15	312	25	45	1.9	0	108.88	121.625	73.04166667	36.90666667	135.8	95.64	45	0	1	0	0	0	0	1	0	0	0	0	1	0	13	5
93	1	39.5	2.15	137	4.5	102	26.6	12.9	29.8	5.55	119	22	45	1.3	0	87.07692308	119.4	55.36	37.24571429	182	93.92307692	90	0	1	1	1	0	1	0	0	0	0	0	1	0	13	7
48	1	25	1.45	142.5	4.1	102	46.4	7.1	29.64285714	7.185714286	128	15.5	34.25	8.05	-7.5	81.22222222	98.40909091	62.13636364	36.55	119.25	99.46666667	10	0	0	0	0	0	0	0	1	1	0	1	1	1	8	17
56	0	20	0.6	137.5	3	107.5	26.6	10.4	29.5	4	211.5	21	29.75	2.3	-3.5	99.10714286	98.93103448	51.03448276	36.52428571	116	96.96428571	90	0	0	0	0	0	0	0	0	0	0	0	1	1	3	7
59	0	11.5	0.35	134	3.7	95.5	28.05	8.3	29.25	26	433	28	46.25	1.1	4.5	106.68	119.6	63.8	36.998	150	95.64	90	0	0	0	0	0	0	0	0	0	0	0	0	0	14	2
58	0	10	0.65	137.5	4.1	105	40.4	10.94	31.225	13.275	160.5	22.5	38.75	1.85	-2.5	97.03571429	118.0714286	57.85714286	36.77833333	169.5769231	96.96428571	90	1	0	1	1	0	0	0	0	0	0	0	1	1	14	5
29	1	5	0.6	139	4.3	100	29.6	11.3	29	10.8	276	23	48	0.7	0	101.7083333	126.7916667	82.08333333	37.34166667	83.33333333	97.12	90	0	1	1	0	0	0	0	0	0	0	0	1	0	14	2
55	1	10.5	0.7	137	3.8	109.5	38.2	10.26666667	30.63333333	10.7	148.3333333	22	40.75	1.75	-2	79.96666667	123.0882353	62.97058824	36.28111111	137.75	97.76666667	90	0	1	0	0	1	0	1	0	0	0	0	1	0	13	6
42	1	34.5	1.15	131.5	5.4	100	31.95	9.26	31.54	44.6	200.6	21	43.5	4.85	-5.5	88.2	111.65625	63.21875	37.14	218.9090909	95.92	90	0	0	0	0	0	0	0	1	0	0	0	1	1	3	15
77	1	19	1	138.5	3.7	102	27.4	11.85	26.6	5.25	254	28.5	40.25	1.6	4.5	89.35294118	109.3333333	63.42424242	38.52714286	145.6	96.38235294	90	0	0	0	0	0	0	0	0	0	0	1	1	0	14	6
91	0	62.5	1.8	140.5	4	97.5	31.55	10.25	25.9	14.1	411.5	32	63.25	2.4	0	69.10344828	98.67741935	52.29032258	36.23166667	122	94.85714286	37	0	0	0	0	1	0	0	0	0	0	1	1	1	14	11
66	0	8	0.6	135	4.1	105	25.5	8.2	26.6	12.9	407	22	37.25	1.55	-2.5	81.8	122.8	61.88	37.87166667	140.75	98.64	90	0	0	0	0	1	0	0	0	0	0	0	1	0	11	2
78	0	9	0.75	140.5	3.9	110.5	30.8	10.325	30.1	12.76666667	125.6666667	23.5	36.25	1.6	0	76.90322581	110.5806452	48.19354839	36.98538462	123.5555556	97.64516129	90	0	0	0	0	1	0	1	0	1	0	0	1	1	14	5
86	0	19.5	1.2	133.5	4.1	100	35.3	11.36666667	30.76666667	21.96666667	230.3333333	25.5	46.75	2.2	-1	116.72	99.48	50.64	37.25125	128.2	93	14	1	1	1	0	0	0	0	0	0	0	0	1	0	13	4
67	0	56	1.4	135	5	102.5	23.9	8.933333333	26.3	12.23333333	372	21	47	1	-3	96.46153846	108.2352941	39.02941176	36.79266667	149.4285714	95.55263158	90	0	0	1	1	1	0	0	0	1	0	1	1	0	14	5
69	1	12.5	0.95	137.5	3.5	105.5	32.6	9.8	30.36666667	15.36666667	166	24	41.25	3	-1.5	74.1	124	59.33333333	36.70875	125.8095238	95.1	90	0	0	0	0	0	0	1	0	0	0	0	1	1	14	4
56	1	11.5	3.8	137	3.7	105	33.25	12.56666667	33.1	20.06666667	199.3333333	23.5	42.25	1.3	1	77	111.2826087	64.17391304	36.76	165.6842105	98.09090909	90	1	0	0	0	0	0	0	0	0	0	0	1	1	14	5
70	1	74	4	134.5	4	92	27.15	8.1	30.76666667	12.73333333	89.33333333	26.5	42	1.8	4	79.91428571	102.25	49.77777778	37.01571429	175.8571429	98.68571429	90	0	0	0	1	1	0	1	0	1	1	0	1	1	14	16
69	1	16.5	2.9	137.5	4.1	106	32.25	10.5	31.23333333	10.93333333	133	23	36.5	1.35	0	87.11111111	101.2	61.77777778	36.56	123.4736842	97.88235294	90	0	0	0	0	1	0	0	0	0	0	0	1	1	14	5
75	0	26	1.1	138.5	3.4	103.5	27.25	11.65	30.9	14.45	189	27	51	0.8	-1	95.96296296	133.5769231	57.30769231	37.58111111	116.5	94.57692308	90	0	0	1	0	1	0	0	0	0	0	0	1	0	14	5
65	0	9.5	1.05	138	3.4	102.5	37.2	8.7	28.88	10.14	141.8	30.5	33.75	3.25	-0.5	96.57894737	107.4210526	57.07894737	36.945	157.7826087	98.80555556	90	0	0	0	0	0	0	0	0	0	0	0	1	1	14	9
78	1	52	2.4	127.5	3.9	92	31.1	9.5	26.03333333	17.43333333	524.6666667	21.5	45.5	1.1	-2	99.68181818	136.0434783	56.56521739	37.05714286	135	96.04545455	68	1	0	1	0	1	0	0	0	0	0	1	1	0	7	9
56	1	108	1.65	138.5	4.4	100.5	91.35	7.75	29.6	8.15	232.5	25	58.75	0.4	-1.5	65.8	127.4	71.72	36.71166667	127.6666667	99	90	1	1	1	1	0	1	1	0	0	0	0	1	0	10	7
57	1	26.5	0.95	147	4.3	110	29.15	14.4	29.91666667	13.55	84.5	23.5	50	5.7	-5.5	103.4230769	104.6964286	69.94642857	37.777	159.2857143	98.92307692	90	0	0	0	0	0	0	0	0	1	0	0	1	1	11	13
72	1	27.5	0.9	132.5	4.9	100.5	31.8	9.583333333	30.31666667	5.116666667	79.5	23.5	33.25	2.7	0	104.9	98.2962963	62	36.74454545	164.4	96.83333333	22	0	0	0	0	1	0	0	0	0	0	1	1	0	14	9
89	1	52	2.2	143	4.2	105	44.35	6.35	26.65	15.6	441.5	25	37	1.6	1	60.06451613	108.4333333	54.76666667	35.94181818	126	100	14	0	1	1	1	0	1	0	0	0	0	1	1	0	10	6
88	1	31.5	3.05	140	4.8	100.5	87.75	11.6	32.65	8.55	190.5	28	49	0.9	3	71.76923077	132.72	66.72	36.76142857	207.6666667	97.46153846	9	0	1	1	0	1	0	1	0	0	0	0	0	0	14	4
71	1	58	3.95	138.5	3.7	110	27.85	7.7	29.61666667	7.616666667	138	14.5	35	0.6	-12	61.7826087	132.7826087	59.17391304	36.35777778	83.9375	98.41666667	90	0	0	1	0	0	1	0	0	0	0	0	1	0	14	10
84	1	40.5	2.3	140	4.4	105.5	29.45	8.933333333	28.13333333	14.5	176.6666667	21	36.75	1.7	-3.5	105.4814815	103.6666667	60	36.62833333	150.6666667	95.81481481	90	0	1	0	0	0	1	0	0	0	0	0	0	1	14	10
58	0	26.5	1.25	139	4.5	106	26.9	7.8	29.5	17.7	449.5	19.5	40.75	1.05	-6	81.76666667	104.2758621	57.03448276	37.26285714	219.75	98.61290323	90	0	0	1	1	1	0	0	0	0	0	0	0	1	14	5
31	0	17	1.15	136	4	104	25.05	7.65	29.3	17.15	326	23	34.5	1.45	-1	107.5185185	113.5185185	60.48148148	37.91363636	204	99.81481481	90	0	0	0	1	1	0	0	0	0	0	0	1	1	14	5
51	0	21.5	1	139	3.8	105	41.6	13.3	29.93333333	18.13333333	196.6666667	16.5	21	2.7	-4	65.28	104.1666667	57.14814815	36.454	175	94.68	90	0	0	0	0	1	0	0	0	1	0	0	1	0	14	3
87	0	26	4.15	138.5	4.2	108	28.7	8.325	27.53333333	11.53333333	234.3333333	19	45.25	0.95	-4.5	98.84375	101.28125	54.40625	36.906	136	97.15625	90	1	1	0	0	0	0	0	0	0	0	0	1	1	14	7
73	1	50.5	5	138	5.4	100	25.5	12.175	31.95	40.375	232.5	19.5	43.5	3.8	-4	93	120.3846154	57.80769231	36.655	223.7631579	99.58333333	90	0	0	0	1	0	1	0	0	0	1	0	0	1	14	12
79	1	16	1.1	135	4.7	106	33.5	9.466666667	32.16666667	7.8	224	23.5	42.75	2.75	-1	75.27586207	115.6896552	48.13793103	36.51481481	142.7272727	97.75862069	90	0	0	0	1	1	0	0	0	0	0	0	1	1	14	5
65	1	22.5	2.2	134	3.2	100	24.65	11.3	33.06666667	6	189.6666667	18	26.75	1.95	-4	124.9333333	108.2833333	51.43333333	37.37833333	170.8888889	95.93333333	90	0	0	0	1	1	0	0	0	0	0	0	1	1	14	8
86	0	27	0.85	139.5	3.8	112.5	30.75	8.7	29.33333333	7.833333333	108.6666667	20.5	33.5	1.85	-2	83.95121951	103.6176471	44.97058824	35.84210526	126.8888889	98.075	90	0	0	0	0	0	1	0	0	1	0	0	1	0	14	4
63	1	11	2.15	137	3.4	105.5	26.05	13	31.65	7.15	226.5	22	40.75	0.75	-2	72	125.1851852	67.25925926	36.25714286	145.25	98.92592593	90	0	0	0	0	0	0	1	0	0	0	0	0	1	14	4
80	0	27.5	1.5	136.5	3.4	105	24.1	13.43333333	27.33333333	14.06666667	92.66666667	13.5	16.5	8.2	-16	93.1025641	96.02941176	62	37.20333333	220.8333333	98.34210526	90	0	1	1	1	0	1	0	0	0	0	0	1	1	13	12
74	0	13.5	0.7	137.5	3.8	106	96.4	12.26666667	29.53333333	16.26666667	230	22	37.25	1.85	-3	81.28571429	113.8409091	48.68181818	37.11	167.9	97.76190476	90	0	0	0	1	1	0	0	0	0	0	0	1	1	14	5
72	0	12	2	139	3.7	112.5	38.7	9.766666667	33.5	8.966666667	134.3333333	20	23.5	1.35	-2	78.61111111	105.027027	51.89189189	36.17545455	128.4545455	98.33333333	90	0	0	0	1	1	0	0	0	0	0	0	0	1	3	8
68	0	30.5	1.55	141.5	3.6	105.5	57.75	8.466666667	29.16666667	12.5	214	21.5	45	1.3	-3	65.07407407	129.6818182	57	36.665	187.6	96.62962963	90	0	1	1	1	0	0	1	0	0	0	0	1	1	9	13
64	1	18.5	1.1	138	4.1	109	27.85	9.15	28.4	11.06666667	111.6	23	34	1.55	-1.5	85.43478261	118	50.2173913	36.59565217	137.6	99.08695652	90	0	0	0	0	0	1	0	0	0	0	0	1	1	14	4
31	1	14.5	1	135.5	3.6	105.5	27.1	13.8	29.7	7.933333333	304.6666667	20.5	61.25	3.95	-6	101.483871	101.2068966	51.13793103	37.07625	137.8	94.59375	90	0	0	1	0	0	0	0	0	1	0	0	1	1	14	7
63	0	16	0.9	139.5	3.6	115	64.05	12.54	28.84	2	136	18	39	4.45	-9	98.96	100.625	58.66666667	36.34846154	149.1111111	99.56	90	0	0	0	0	1	0	0	0	0	0	0	1	1	3	14
91	0	20.5	0.95	137	3.8	101	33.2	10.75	29.55	9.25	182.5	26.5	36.5	1.1	1	70.55932203	111.5080645	47.92741935	36.63	149	99.64444444	90	0	0	1	0	1	0	0	0	1	0	0	0	1	14	5
74	1	18.5	1.3	143	3.9	109	29.15	12.775	33.2	9.775	79.25	27	40.25	3.05	-1.5	86.45714286	100.025	59.0375	37.48428571	125.7777778	98.05714286	90	0	0	0	0	1	0	0	0	1	0	0	1	1	14	4
90	0	112	1.25	141.5	5.8	105.5	61.8	7.733333333	27.16666667	3.933333333	123.3333333	30.5	84	0.75	0.5	72.85185185	93.88	48.56	35.32	111.6666667	96.5	45	0	1	0	0	0	1	1	0	0	0	1	1	0	3	9
60	1	11	1.15	140	4.1	107	29.95	10.1	31.96666667	2.9	137	25	35.5	2.7	2	105.4	107.6	60.6	36.744	126.6666667	98.66666667	90	0	0	0	0	1	0	0	0	0	0	0	1	1	14	4
38	0	22	1.05	139.5	3.9	107.5	34.5	9.9	29.75	10.85	191	22	41.25	1.6	0	90.66666667	122.4	71.04	37.13571429	176.7777778	99.11111111	90	0	0	0	1	1	0	0	0	0	0	0	0	0	12	4
30	1	7.5	1.25	138	3.6	103.5	24.9	13.9	31.76666667	11.2	177.6666667	22	36.5	1.1	-1	54.35483871	120.0967742	67.25806452	36.62222222	138	98.46666667	90	0	0	0	0	0	0	0	0	0	0	0	1	1	6	9
87	0	51.5	1.3	123	4.9	94	77.2	8.466666667	29.8	15.7	210.3333333	19.5	26	1.8	-2	97.40740741	119.125	61.375	36.73714286	155.1111111	95.08	38	0	1	0	1	0	1	0	0	0	0	0	0	0	13	4
64	1	12	1	137.5	3.6	106.5	34.35	11.46666667	32.8	10.13333333	157.6666667	23	33.75	1.95	0	79.19354839	108.5	55.11290323	36.7725	116.45	98.19354839	90	0	0	0	0	1	0	0	0	0	0	0	1	1	14	5
70	1	23.5	1.45	138	4.1	105	43.6	9.5	30.9	11.15	225.75	24.5	39.5	2.05	2	106.7	102.7333333	51.7	37.42	113.9444444	98.0952381	90	1	1	1	1	0	1	0	0	0	0	0	1	1	14	6
92	1	30	1.2	144	3.6	110	23.5	10.3	30.4	14.6	167	22	36.75	1.35	1.5	60.80392157	136.627451	51.11764706	37.82454545	166	97.58823529	90	0	0	0	0	0	1	0	0	0	0	1	1	0	14	3
83	1	20	0.85	137	4.4	103.5	30.2	10.23333333	31.33333333	14.56666667	207	21.5	33.25	2.55	-3	77.34615385	122.6785714	60.28571429	36.722	135.3	96.42307692	90	0	1	0	1	1	0	0	0	0	0	0	1	1	3	10
78	1	12.5	2.1	136.5	4.1	105.5	30	10.825	30.2	12.4	116.25	24.5	41.75	2.05	0.5	77.2962963	114.4074074	55.40740741	36.95727273	126.3181818	96.44444444	90	0	0	0	1	0	0	0	0	0	0	0	1	0	3	8
59	1	62	3.05	144	3.8	108.5	43.4	8.1	30.225	0.625	28.8	23.5	40.5	0.6	-0.5	87.95238095	106.5833333	64.47916667	37.3225	89.5	97.07317073	4	0	0	0	0	1	0	0	0	0	0	1	1	0	3	18
39	1	24	1.6	131.5	3.3	97.5	74.35	10.15714286	34.6	6.271428571	85.57142857	20.5	35.75	3.8	-4	103.8571429	96.01666667	58.2	38.18526316	187.6	99.44444444	90	0	0	0	1	0	0	0	1	0	0	0	1	1	11	13
60	1	15	0.9	141	4.9	107.5	27.1	10.4	31.66666667	15.98333333	124.4285714	22.5	37	2.35	-2.5	84.03448276	102.4137931	60.72413793	36.47821429	126.1875	97.17241379	90	0	0	0	0	1	0	0	0	0	0	0	1	1	14	10
39	1	15.5	0.7	139	3.7	106	25.75	11.225	27.725	15.15	170.75	22	36.75	1.3	-2	78.32	122	51.64	36.70571429	139.5238095	95.52	90	0	1	1	0	0	0	0	0	0	0	0	1	0	14	6
61	0	12	2.05	133	3.3	104	29.7	13.85	29.65	8.45	235	23.5	34	2.2	0	115.52	128.3076923	77.92307692	36.41833333	131	97.33333333	90	0	0	0	0	0	0	0	0	0	0	0	1	0	14	3
73	1	91	2.9	134.5	5.3	98.5	94.65	10.1	30.01666667	16.2	69.5	19	40	1.9	-2	98.72222222	102.030303	62.33333333	36.779	105.8	95.69444444	11	1	1	0	0	0	0	0	1	0	0	0	1	1	5	17
83	1	33	1.35	143	3.9	99.5	28	10.7	28.6	35.5	289	29	44.5	1.8	5	70	101.5833333	61.58333333	37.42375	126.2	95.30434783	90	0	1	1	0	0	1	1	0	1	0	0	1	1	3	14
35	1	15.5	0.95	139	3.4	100	57.5	11.3	33.4	14.2	356	32	45.25	1.2	7	105.9230769	133.04	78.92	37.70571429	120.6666667	97.76923077	90	0	1	1	0	0	0	1	0	0	0	0	0	0	14	1
59	0	25.5	0.9	132.5	4.3	100.5	29.55	13.375	29.925	9.35	326.5	22	41.75	3	-1.5	105.4814815	131.9565217	68.26086957	36.91428571	138	96.37037037	90	0	0	0	0	0	0	0	0	0	0	0	1	0	9	4
55	1	14	0.75	138	4.5	96.5	30.2	13.45	28.35	11.5	255.5	38.5	73.5	1	11	91.33333333	108.9130435	67.82608696	36.925	144.25	95.20833333	90	0	0	0	0	0	0	0	0	0	0	1	0	1	14	8
48	1	13	1.75	139.5	3.9	107	29.65	12.7	29.55	13.225	137.75	25	34	1.55	-4	76	102.4814815	62.24074074	36.75166667	135.2380952	97.8	90	0	0	0	0	0	0	0	0	0	0	0	1	1	14	8
50	1	34	1.55	139.5	4.8	110.5	31.6	10.55	29.95	7.45	150.25	23	43.75	1.2	-2.5	78.76	114.84	51.32	36.9	115.0555556	98.72	90	1	0	0	1	0	1	0	0	0	0	0	1	0	12	8
66	0	7.5	0.8	137.5	4	99	31.2	9.966666667	28.93333333	10.13333333	458	23.5	36	3.45	1.5	94.81578947	133.3684211	65.47368421	37.05	145	96.13157895	90	0	0	0	0	0	0	0	1	0	0	1	1	0	14	5
63	0	17.5	0.9	139.5	3.9	97	27.55	14.33333333	30	20.43333333	352.3333333	28	37.5	3.4	1.5	86.96296296	114.5217391	66.69565217	37.52571429	129.4285714	95.14814815	90	0	1	1	1	1	0	1	0	1	0	0	0	0	9	7
72	0	9.5	0.9	134.5	3.5	104.5	32	11.3	28.66666667	12.56666667	614	20	32.25	2.75	-1	99.48148148	129.25	79.04166667	36.625	235.9655172	97.22222222	90	1	0	1	1	1	0	0	0	0	0	0	1	0	14	4
79	0	25	1.35	139.5	2.7	104	30.7	11.56	28.78	9.98	165	19	41	3.3	-3	89.96875	106.09375	53.9375	37.13428571	157.2	99.75	90	0	0	0	0	1	0	0	0	1	0	1	1	1	11	11
73	1	55	1.15	141.5	3.3	105	102.45	9.1	28	12.3	273.6666667	27	32	1.5	2	68.84	118.68	59.36	36.712	216.475	96.2	90	1	0	0	1	1	0	1	0	0	0	0	1	1	13	3
85	0	19	0.8	129	2.9	100	26.15	13.06666667	32.6	18.03333333	150	23	39	3.6	1	110.2173913	152.76	76.48	37.65125	284	97.30434783	90	0	0	0	0	1	0	0	0	0	0	0	1	0	14	4
78	1	14	0.8	138	4.3	109	30.7	10.23333333	27.76666667	6.033333333	113.6666667	23.5	40.25	2	-1	84.46428571	117.0714286	59.60714286	37.33208333	131.2380952	98.25	90	0	0	0	1	0	0	0	0	0	0	0	1	1	14	4
71	0	11.5	1	143.5	4.2	97.5	34.8	12.7	31.3	8.166666667	203	34	77.5	1.2	9	85.44	128.125	72.66666667	36.79833333	172.2	92.8	90	0	0	1	1	1	0	1	0	1	0	0	1	0	14	4
61	1	17	1.15	130	4.1	92.5	32.9	13.2	28.05	12.2	233	28.5	51.75	1.1	7	65.125	128.0416667	66.25	37.23142857	120.25	93.375	90	0	1	1	0	1	0	1	0	1	0	0	1	0	8	9
67	1	25.5	0.6	139	3.8	108.5	29.75	10.46666667	30.33333333	12.8	139.3333333	22	36.25	1.75	1	72.92	105.2592593	62.48148148	36.7	141.8947368	98.83333333	90	1	0	0	1	1	0	0	0	1	0	0	1	1	14	3
61	0	27	0.5	142	3.3	100.5	33.1	11.35	30.35	5.85	167.5	41.5	64.5	0.4	9.5	65.91666667	105.8888889	59.46296296	35.54714286	96.5	96.52173913	8	0	0	0	0	0	0	0	0	1	0	0	1	0	14	3
44	1	16.5	0.75	137.5	3.3	107.5	30.6	11.35	29.9	5.2	229.5	22.5	46.25	0.95	-2.5	74.80769231	113.1923077	68.76923077	37.83571429	152	96.61538462	90	0	0	1	0	0	0	0	0	1	0	0	1	0	13	5
66	0	16.5	0.75	146.5	2.9	124	84.7	10.1	28.9	0.6	80	16	27	1.6	-8	117.28	129.4583333	93.66666667	36.85166667	121.5	96.48	90	0	0	0	0	0	0	0	0	0	0	1	0	0	13	6
54	1	18.5	1.3	140	4.1	107	25.4	8.533333333	27.56666667	11.33333333	154.3333333	23.5	40.75	2.2	-2	83.90909091	107.4545455	66.31818182	36.78833333	141.5555556	97.77272727	90	1	0	0	1	1	0	0	0	0	0	0	1	1	14	9
91	1	49.5	1.3	140	3.9	106	28.75	7.666666667	31.4	26.9	498.6666667	25	37.5	1.35	1	105.5405405	108.7297297	57.43243243	36.9475	104.5	97.44444444	27	0	1	0	0	1	0	0	0	0	0	0	0	0	3	8
89	0	23.5	1.5	136	3.9	105.5	114	8.35	28.375	18.925	201.25	20	24	1.5	-5	91.47222222	109.875	54.30769231	37.6796	149.75	96.13888889	90	1	1	0	0	0	1	0	0	0	0	0	0	1	14	6
65	1	20.5	0.85	133.5	4.6	100.5	23.6	10.7	31.85	12.9	227.5	27	38.5	1.1	-0.5	73.53125	148.90625	76	36.86	228.8	98.0625	90	0	0	0	1	1	0	0	0	0	0	1	1	0	11	2
51	1	16	2.2	136.5	4.3	105	26.85	11.66666667	28.53333333	14.83333333	191.6666667	24.5	40.25	1.4	-1	82.18518519	113	67.71428571	36.735	119.5	96.33333333	90	0	0	0	1	0	0	0	0	0	0	0	1	0	3	7
68	0	19.5	2.2	139	4.4	108	26.85	11.56666667	31.83333333	12.26666667	135.3333333	26	37.75	1.95	-1	78.77777778	116.0740741	52.85185185	37.02608696	125.9285714	97.40740741	90	1	0	0	1	1	0	0	0	0	0	0	1	0	14	5
69	1	72.5	2.4	132	4.8	96	72.35	9.92	30.88	14.92	205.2	15.5	31.5	6.45	-10	70.28571429	121.1428571	51.60714286	36.75428571	210.5	94.40740741	9	1	1	0	1	0	1	0	0	0	1	0	1	1	13	11
64	1	10	0.8	137	3.9	107	27.5	9.475	30.93333333	14.66666667	176.2	23.5	38.75	1.7	0	86.67647059	100.8727273	56.54545455	37.31166667	120.9	98.57142857	90	1	0	0	0	0	0	0	0	0	0	0	1	1	14	6
54	1	12	0.95	139.5	4	109	28.35	10.5	28.23333333	13.33333333	149.6666667	25	29.75	1.75	0	78.4137931	128.637931	55.4137931	36.86769231	146.9473684	97	90	0	0	0	0	1	0	0	0	1	0	0	1	1	4	8
57	1	24	0.9	139.5	4.7	109	27.3	12.05	28.65	17.8	147	25.5	43.25	2.1	-3	73.52380952	111.0909091	50.36363636	36.654	154.375	99.28571429	90	0	1	0	1	0	0	0	0	0	0	0	1	1	14	6
73	0	11.5	0.95	138	4	109	34.95	8.5	31.26666667	13.13333333	92.66666667	24	35	2.45	-1	86.89655172	114.6333333	56.1	36.83461538	132.2272727	97.34482759	90	0	0	0	0	1	0	1	0	1	0	0	1	1	3	9
68	0	56	4	134	3.8	100	32.45	8.2	30.4	17.3	266.5	18.5	36	1.2	-5	95.17647059	107.0588235	48.05882353	37.0575	181.6	97.06060606	90	0	0	0	0	0	1	0	0	0	0	0	0	1	14	6
54	0	13	1	138.5	3.4	105	28.75	12.13333333	31.2	13.66666667	153.3333333	26	42.75	1.5	2.5	83.32	102.2307692	57.69230769	36.50882353	161.7777778	98.6	90	0	0	0	0	0	0	0	0	0	0	0	1	1	4	8
73	1	32.5	1.75	136	4.7	101	70.45	11.1	26.3	12.425	168	21	38.5	1.85	-3.5	77.16	120.4705882	54.64705882	37.1675	105.2	93.57692308	90	0	0	1	0	0	1	0	0	0	0	1	1	1	11	7
28	1	11.5	1.9	137	4.3	102	32.75	7.62	32.04	12.88	104.2	16.5	30.25	7	-7	132.3846154	107	62.25	38.246	182.3846154	99.7037037	90	0	0	0	0	1	0	0	1	0	0	0	1	1	3	14
68	0	10	1.1	139	3.9	109	73.45	8.866666667	31.43333333	12.03333333	95.66666667	25.5	39	1.6	1.5	81.7	102.952381	50.71428571	37.33	139.2631579	94.95238095	90	0	0	0	0	0	0	0	0	0	0	0	1	1	14	10
74	0	68.5	2.7	128.5	5	95	88.95	9.45	29.5	21.85	236	25	47.5	1	-1.5	96.86666667	101.0666667	41.76666667	36.34142857	299.5714286	97.71428571	90	1	0	0	1	0	0	1	0	0	0	0	0	1	10	10
68	1	76	2.95	132.5	4.4	100.5	32.4	9.95	29.3	14.55	228.5	20	34.75	0.95	-4	57.44	107.9814815	47.62962963	36.85166667	183.5714286	99.36	55	0	1	0	1	0	1	0	0	1	0	0	1	0	13	5
58	0	27.5	1.55	139	4.2	104	39.15	8.071428571	31.12857143	7.585714286	66.85714286	22.5	43	1.45	-2	106.4186047	133.2352941	60.5	37.2637037	99.6	95.02325581	90	1	0	0	0	0	0	0	0	0	0	0	1	1	8	11
70	0	20	1.05	138	2.9	104.5	28.15	11.45	29.7	6.65	186	24	44.5	1.7	0	79.96	141.6363636	54.68181818	37.084	183.2	100	90	0	0	0	1	0	1	0	0	1	0	0	1	1	14	8
78	1	17	0.95	132.5	3.8	101	49.2	9.08	30.8	11.3	119	21.5	34.75	1.85	-2.5	86.92857143	110.5333333	48.26666667	36.5444	128.6842105	98.03448276	90	1	0	1	0	0	0	0	0	0	0	0	1	1	3	12
72	1	17.5	0.85	146	3.3	117	34.4	10.9	31.05	10	81	25	39	1.65	1	77.44186047	113.8837209	53.95348837	36.33785714	95.5	97.95555556	90	0	0	0	0	1	0	0	0	1	0	0	1	1	14	7
79	1	15	0.65	137	4.1	107	44.2	10.45	31.1	10.45	188	26.5	38	1.75	1	83.28333333	105.5491803	56.01639344	36.10867925	103.7368421	98.94444444	90	0	0	0	0	1	0	0	0	0	0	1	1	1	10	3
54	1	7.5	0.55	137.5	3.6	105	66.25	11.75	31.875	10.05	140	26	41	2.15	1	77.03448276	116.5	64.06666667	36.72125	119.625	98.28571429	90	1	0	0	0	0	0	0	0	0	0	0	1	1	14	3
39	0	6	0.75	134.5	3.5	104.5	46.55	10.12	30.3	12	122.4	20.5	36	3.75	-3	83.68421053	88.45454545	51.27272727	37.044	137.5	97.73684211	90	0	1	0	0	0	0	0	0	0	0	0	0	1	14	9
82	0	14.5	0.8	139	4.1	102	33.65	13.2	30.65	17.25	198	21.5	37	3.85	-3	71.80952381	129.0434783	52.30434783	36.76833333	210.5	96.61904762	90	0	1	0	1	0	0	0	0	1	0	0	1	0	14	2
47	0	19.5	0.7	139	3.1	106.5	55.6	14.65	28.3	5.15	126.5	20	50	2.6	-4.5	88	97.36	66.97	36.33	112	93.57777778	90	1	1	1	0	1	0	0	1	0	0	0	0	1	5	13
58	1	27.5	1	143	3.5	102	51.8	8.333333333	35.41666667	5.866666667	36.66666667	26	33.75	4.65	1.5	72.21052632	95.89473684	61.68421053	36.73714286	233	97.36842105	10	0	0	0	1	0	0	0	1	0	0	1	0	1	10	10
58	0	8	1.4	135	4.5	108	29.7	9.8	33.26666667	15.26666667	148.6666667	21	39.5	2.2	-2	92.84	95.12903226	61.16129032	36.55454545	122.8888889	98.96153846	90	0	0	0	0	1	0	0	0	0	0	0	1	1	3	10
77	0	47.5	4	136	4.8	96.5	25	10.15	34	12.25	138	20	46	1.4	-3	92.68	95.44	54.72	36.93714286	123.5	96.52	90	0	0	1	0	0	0	1	1	0	0	0	1	1	13	8
72	0	111.5	3.5	140.5	3.1	104	37.9	11.14	31.42	11.28	37.6	16	27.25	1.9	-14.5	64.76744186	87.08139535	42.51162791	36.0225	174.8	97.88372093	90	0	1	0	0	0	1	0	0	1	0	0	0	1	14	12
79	0	15.5	0.95	139	5	110.5	36.25	9.133333333	31.83333333	8.966666667	117.6666667	22.5	38	2.25	-1	77.48148148	116.1851852	36	36.85769231	117	99.2962963	13	0	1	0	1	0	0	0	0	0	0	0	1	1	6	10
85	0	20.5	1	142	3.4	107.5	36.3	10.9	30.83333333	12.46666667	129.3333333	25.5	41	1.4	1	77.11538462	112.1071429	52.85714286	36.57333333	128.75	99.23076923	90	0	1	0	0	0	1	1	0	0	0	0	1	1	14	4
73	1	13.5	0.8	140.5	3.3	101	46.8	15.5	31	16.9	233.5	27	51.75	1.7	1.5	68.79166667	104.4615385	51.84615385	37.56333333	153.4	98.2	90	1	0	0	0	1	0	0	0	0	0	0	0	1	14	8
67	1	16	3.4	139.5	3.7	104.5	33.5	10.95	30.8	7.45	240	25.5	44	0.7	3.5	72.625	118.12	61.84	36.685	133.6666667	94.08	90	0	0	1	0	0	0	0	0	0	0	0	1	0	14	4
57	0	73.5	3.75	136.5	5.3	98	24.9	11.55	32.7	19.9	214	19	41.5	0.8	-8	91.73333333	156.0384615	83.07692308	37.73444444	111.5	93.9	90	0	0	0	1	0	0	0	0	0	0	0	1	0	10	6
60	1	12.5	2	140	4.6	109	33.7	12.85	31.25	19	102.5	28	45.75	1.25	-0.5	80.16666667	112.7777778	58.96296296	36.76666667	126.6428571	98.08	90	0	0	0	0	0	0	1	0	0	0	0	1	1	14	6
77	1	81.5	2	126	5.5	93.5	32.9	11	27.2	18.6	360	22	37	1.75	-3.5	62.0625	94.42857143	49.21428571	35.96333333	170.3333333	97.75	1	0	1	0	1	0	1	1	0	1	0	0	1	1	3	16
61	1	28.5	1.2	137.5	4	104.5	32.65	10.6	27.33333333	8.7	189.3333333	26	33	1.25	-4	54.10344828	99.85185185	32.85185185	36.41428571	266	99.82758621	90	0	1	0	1	1	1	0	0	0	0	0	0	0	11	6
44	1	10	1	135	4	105	37.6	12.26666667	30.96666667	10.8	134.6666667	24.5	33.25	2.2	-1	91.25	112.2413793	65.31034483	37.28	132.1666667	97.96428571	90	0	0	0	0	1	0	0	0	1	0	0	1	0	14	5
73	1	32	1.1	136.5	3.9	102.5	28.7	11.1	35	10.36666667	115.6666667	24	39.5	1.25	1	85.52	130.2727273	64.68181818	36.90875	152.6666667	95.16	90	1	0	1	0	1	0	0	0	1	0	0	1	0	14	7
62	1	30	1.1	135.5	5.1	101.5	23.3	11.35	25.625	15.1	201.5	26	43.5	2.4	-1	90.77777778	125.3333333	65.85185185	36.778	132.7826087	99.37037037	90	1	0	0	1	0	1	1	0	0	0	0	1	1	14	3
38	0	19.5	1.05	139	3.9	102.5	29.7	11.575	26.325	11.825	216.75	17	32	6.45	-5.5	132.7407407	96.96551724	61.44827586	38.15941176	109.6	98.08695652	90	0	0	0	0	0	0	0	0	0	0	1	0	1	8	11
69	1	19	1.15	137	4.9	107.5	29.8	10.26666667	31.6	12.13333333	119.6666667	21	38.5	3.05	-1	85.16666667	104.3461538	64.07692308	36.60090909	118.8095238	99.2173913	90	0	1	0	0	0	1	0	0	0	0	0	1	1	3	11
28	1	18.5	1.1	141.5	4.3	111.5	23.95	12.85	30.6	22.35	256	18.5	36.5	2.15	-4.5	90.70967742	139.1617647	70.29411765	37.60375	87.875	97.16666667	90	0	0	0	0	0	0	0	0	0	0	0	1	0	13	4
83	1	21.5	1.9	135.5	3.5	99.5	41.45	13.6	30.8	11.16666667	127.6666667	21.5	37.25	2.7	0	79.09677419	99.32758621	50.56896552	37.53947368	184.25	95.96774194	56	1	1	0	1	0	1	0	0	0	0	0	0	1	12	12
79	0	38	1.65	141.5	4	108	50.45	8.55	29.75	9.2	119.5	25.5	38.5	2.45	2.5	70.76923077	105.52	44.72	36.695	119	99.03846154	8	0	1	0	0	0	1	0	1	0	0	0	1	1	11	9
79	1	52	1.95	133.5	3.4	101.5	35.6	10.33333333	28.3	14.1	515	16.5	24.5	4.1	-4.5	79.88888889	97.38709677	59.90322581	36.03142857	170.2857143	96.59259259	90	0	0	0	1	1	0	0	0	1	0	0	1	1	14	4
82	0	81	1.7	139.5	4.4	107	150	13.03333333	31.96666667	8.1	221.6666667	21	33	2.6	-3	103.3695652	89.24444444	53.51111111	36.80666667	158.8333333	98.63043478	2	1	0	0	1	0	1	0	0	0	0	0	1	1	14	5
64	0	14.5	0.9	138.5	4.7	113	48.6	10.42	29.85	13.775	154.5	23.5	36	1.1	-2.5	76.71428571	96.43548387	59.03225806	37.056	122.7894737	99.68965517	90	0	1	0	0	0	0	0	0	0	0	0	1	1	3	6
60	0	20	1.5	137.5	3.9	103	31.8	7.3	31.32	21.46	179.8	18	33.75	6.25	-11	89.9	108.75	57.75	36.66666667	135.6	97.6	2	0	0	0	0	0	0	0	1	0	0	0	1	1	14	16
52	1	24.5	1.4	134	4.5	102	26.2	11.25	30.65	13.95	352.5	25.5	38.75	1.1	0	93.37931034	119.5172414	66.89655172	36.776	147	97.92857143	90	0	0	1	0	1	0	0	0	0	0	0	1	0	13	5
97	1	29	1.25	139	3.5	105	86.4	12.15	33.25	15.45	187	20.5	38	1.6	-4	90.20833333	111.3913043	55.2173913	36.744	126.75	96.04166667	90	1	1	0	1	0	1	1	0	1	0	0	1	0	14	7
69	1	20.5	0.9	138	3.8	103.5	37.3	10.6375	29.475	5.8375	63.1	22	37	3.15	-3.5	69.4	150.0384615	58.61538462	36.845	246	97.65384615	90	0	0	0	1	0	0	0	1	0	0	1	1	0	14	9
60	1	15	0.65	139.5	3.9	105	28.4	13.25	31.5	14.45	314	25	44	1.2	2	96.61538462	135	90.76	36.84714286	113	95.65384615	90	0	0	0	0	1	0	0	0	0	0	0	1	1	13	7
76	1	25	1.05	138.5	4.3	110	68.75	11.2	32.46666667	13.83333333	103.6666667	23	36.25	1.75	-2	95.42424242	110.9393939	53.6969697	36.70166667	131.3	98.26666667	90	0	0	0	0	1	0	0	0	0	0	0	1	1	14	5
62	1	25.5	2.35	141	4.4	103.5	29.2	14.275	29.175	18.425	190	19.5	43.25	6.7	-7	110.6785714	104.3965517	68.39655172	37.76916667	191.2222222	99.92857143	90	0	0	1	0	0	0	0	0	1	0	0	0	1	10	7
67	1	48	2.45	132.5	5.6	104	29.9	17.05	27.85	14.55	324.25	13.5	30.25	3.75	-13	67.64516129	99.21276596	69.64893617	36.825	144.75	97.55555556	90	0	0	0	0	0	0	0	0	1	0	0	1	1	10	13
82	0	30	1.25	144	4.5	107	43.95	9.25	30.95	18.825	94	25	37.5	2.3	-1	85.77777778	118.3	38.93333333	36.59090909	160.9583333	95.44444444	90	1	0	0	1	0	1	0	0	0	0	0	1	1	14	8
92	1	41.5	1.05	133.5	3.5	100.5	31.6	12.46666667	29.76666667	9.4	160.3333333	17	32	1.1	-2	79.37333333	109.1129032	70.70967742	36.77	189.5	95.44230769	9	0	1	0	0	0	0	0	0	0	0	0	0	1	13	10
53	1	10	1.2	140	4.4	106	91.7	12.46666667	33.3	19.6	178.3333333	26.5	39.5	2.85	1.5	83.26470588	98.02941176	58.94117647	37.428125	122.5238095	94.20588235	90	0	0	0	0	0	0	1	0	0	0	0	1	1	5	9
71	1	41.5	1.25	137.5	3.5	100	27.4	5.05	35	22.975	17.75	24	26	1.9	2	100.4482759	131.3214286	68.42857143	37.444375	152.5	95.75862069	90	1	1	0	0	1	0	1	0	0	0	1	1	0	14	8
76	1	15.5	1.8	138.5	3.9	111	30.35	9.433333333	33.56666667	8.466666667	101.3333333	23.5	34.25	1.7	0	101.4193548	112.921875	63.078125	36.71333333	139.1	99.44444444	90	0	0	0	0	0	1	0	0	0	0	0	1	1	14	6
68	0	24	2.1	142	3.5	111.5	59.15	13.23333333	29.53333333	19.2	152	16.5	36	1.65	-9.5	82.18181818	97.39705882	62.26470588	38.21375	128	96	53	1	0	1	0	1	0	1	0	0	0	0	1	1	10	13
79	1	38.5	1.65	139.5	3.9	107	51.2	8.933333333	28.23333333	8.066666667	232.3333333	20.5	38.5	0.95	-2.5	70.11538462	113.84	49.04	37.222	207.7	96.5	65	0	1	0	1	0	1	1	0	0	0	0	1	1	9	7
61	0	32.5	1.8	135	3	101.5	39.5	10.78	29.14	7.58	90.8	13.5	22.75	11.85	-10.5	108.9230769	114.6923077	57.71794872	36.548125	201.3333333	98.97297297	9	0	0	0	1	0	1	1	1	0	0	0	1	1	3	14
71	0	32.5	2.75	142	3.2	115	58.3	10.025	30.875	14.775	194.75	18.5	29.25	1.8	-5	67.28846154	104.9537037	43.58333333	35.851	111.7666667	98.64705882	88	1	1	0	0	0	0	0	0	0	0	0	1	1	10	10
66	0	78.5	5.85	129	3.9	94	58.5	7.75	36.3	11.45	72	11	22	4.15	-14.5	51.12	111.8928571	38.42857143	36.55857143	193.1666667	95.96	90	0	0	0	0	0	0	0	1	0	1	1	1	1	14	13
53	1	79.5	1.55	145	4.3	106.5	26.3	9.4	33.55	15.8	193	28	65.5	1.8	0.5	105.3928571	111.4074074	55.55555556	37.59571429	169.2857143	91.72413793	5	0	0	0	0	0	0	0	0	0	0	0	1	1	3	13
80	1	16	1	137	4.3	105	30.05	11.23333333	30.63333333	28.56666667	166.6666667	24	41.5	3.05	0	84.83333333	115.1309524	48.08333333	36.87894737	133.047619	98.6	90	1	0	1	0	0	0	1	0	0	0	0	1	1	14	8
92	0	22.5	1.85	143	3.9	105.5	34.55	11.7	28.1	5.3	182	30.5	53.5	1	3.5	74.5	141.2857143	71.71428571	36.71428571	92	93.66666667	90	0	1	0	1	0	1	1	0	0	0	0	1	0	7	7
84	1	68.5	1.4	144.5	3.8	103.5	31.3	10.1	31.4	10.95	108	35	59	0.9	12	56.7	112.75	59.67857143	36.66142857	148.6666667	96.56666667	12	0	1	1	0	0	1	0	0	1	0	0	1	1	13	11
57	1	8	0.9	131.5	3.4	97	53.1	9.4	33.15	5.95	68.5	24	36	1.5	1.5	97.29032258	109.7	60.03333333	37.82571429	99.14285714	99.74193548	90	1	0	1	0	1	0	0	1	0	0	1	0	1	13	6
70	0	19.5	1.15	134.5	4	100	29.85	11.15	28.85	17.7	236	22	36.5	1.05	-6.5	124.037037	102.35	52.7	37.99714286	97.5	96.80769231	90	0	0	1	0	0	1	0	0	0	0	0	1	1	14	9
59	0	22.5	2.05	144	3.3	114.5	27.8	10	30.3	5.4	122	18	43.75	1	-7	80.04	115.72	67	36.59333333	107.25	95.23076923	90	0	0	0	0	1	0	0	0	1	0	0	1	0	12	7
85	1	15.5	0.9	139	4	114.5	31.9	13.05	30.35	12.95	99	22.5	34	1.85	-3.5	74.44897959	119.3867925	49.16037736	37.50408163	130.4444444	99.69387755	90	1	0	1	0	1	0	0	0	0	0	0	1	1	9	10
23	1	6.5	0.7	144	3	108	23.75	15.46	33.8	14.9	146.6	21	41.5	1.2	-5	85.76	103.36	67.24	37.735	98	97.36	90	0	0	0	0	1	0	0	0	1	0	0	1	1	14	15
72	0	30.5	1.45	138	3.4	100.5	24.3	12.73333333	31.86666667	13.06666667	476.3333333	29.5	43	3.3	0.5	100.0689655	114.402439	50.7804878	37.125	217.375	99.03703704	90	0	0	1	0	0	0	1	0	1	0	0	1	1	9	4
67	1	21.5	0.75	142	4	109	24.65	7.366666667	16.86666667	22.4	263.3333333	23.5	42	3.2	-0.5	95.03846154	109.3518519	55.14814815	36.6645	165.6590909	97.04	90	1	0	0	1	0	0	0	0	0	0	0	1	1	3	7
67	1	13	1.15	139.5	4	109.5	25.25	10.65	32.8	16.8	194.5	23.5	29.75	3.6	-1	60.72	131.84	59	36.54666667	205.3333333	99.92	90	0	0	0	0	1	0	0	0	0	0	1	1	1	11	3
86	1	73.5	2.15	135.5	4	95	30.9	10.8	29.9	11.25	162.5	25	36	1.5	3	87.61538462	96.84	59.56	35.855	133	94.23076923	14	0	1	1	0	0	1	1	0	0	0	0	1	1	14	8
69	0	22.5	1.1	143.5	3.8	101.5	23	11.53333333	30.43333333	21.4	461	29.5	30	2.65	3	128.9642857	105.7857143	67.46428571	35.90666667	162.7142857	95.92857143	90	1	1	1	0	0	1	1	0	0	0	0	1	1	14	5
70	1	17.5	1.1	139.5	3.7	108.5	30.5	10.35	30.05	10.4	164	23.5	39	2.2	1.5	71.76	113.0769231	56.19230769	36.742	125.5625	97.24	90	0	0	0	0	1	0	0	0	1	0	0	1	1	14	2
41	1	23.5	0.9	129	3.3	97.5	26.25	10.7	22.65	12	143	20	38.75	1.15	-2.5	82.22222222	110.5	54.03846154	38.20333333	244.6956522	96.67857143	90	0	0	0	1	1	0	0	0	0	0	0	1	1	7	12
56	0	9	0.7	134	3.3	104	26.75	9.625	28.4	5.025	155.75	22	35	1.3	0	75.24	112.9565217	68.34782609	36.93714286	134.6666667	99.88888889	90	0	0	1	0	0	0	0	0	0	0	0	1	0	8	6
72	0	32	1.8	137.5	3.9	88	29.25	11.56666667	31.5	10.83333333	133.3333333	42	79.5	1.3	22.5	86.55555556	106	66.8	36.37166667	117	93.92	8	0	1	1	1	0	0	1	0	0	0	0	1	0	3	8
81	1	28	2.3	135	3.7	99	40.65	8.4	30.55	12.8	180.5	24.5	42.5	1.1	0	66.32352941	107.1428571	43.95238095	36.91833333	120	99.21212121	6	1	1	0	1	0	1	1	0	1	1	0	1	1	9	14
32	1	29.5	0.95	140.5	3.5	105	33.75	15	28.25	17.575	161.25	27.5	47	2.4	1	124.5263158	111.7222222	68.38888889	38.36166667	179.5	97.73684211	28	0	0	1	0	1	0	0	0	0	0	0	0	1	10	11
85	1	37	0.8	137	3.3	95.5	66.5	11.1	29.95	14.85	451.5	29	35	4.6	2	96.66666667	121.28125	74.75	35.88	278.5555556	95.8	48	1	1	1	1	1	0	1	0	1	0	0	1	0	14	2
86	0	33	0.9	146	3.3	111	32.9	10.6	26.5	12.2	213	20.5	45	2.2	-3	87.28	142.1304348	71.13043478	36.45857143	122.4	96.84	90	0	0	0	1	1	0	1	0	0	0	0	0	0	9	7
27	0	9	1.5	136	5.4	107.5	121.95	9.325	28.825	13.925	194.6	20	35.25	1.55	-2.5	92.45454545	94.63636364	56.48484848	37.13571429	124.8181818	99.36363636	90	0	1	0	0	0	0	0	0	0	0	1	1	0	3	5
83	0	81.5	1.9	132.5	3.6	96	24.45	10.22	27.36	29.28	85.2	19.5	44	2.2	-4	60.27586207	116.7096774	43.67741935	36.565	202.4827586	97.37931034	3	0	1	1	1	0	0	0	0	0	0	0	0	1	14	9
74	0	17	0.8	139.5	3	99	36.1	10.2	30.5	10.9	327	25.5	40.75	2.2	3	78.7	109.65	63.15	36.695	148	94.55	90	0	0	0	0	0	0	1	0	0	0	0	1	1	14	2
37	0	11	0.95	140.5	4	103.5	24.6	10.58	30.72	9.78	176.8	24.5	37.25	1.4	2	109.6666667	116.8461538	52.65384615	37.82333333	151.5	98.33333333	90	0	0	0	0	0	0	0	0	0	0	1	0	0	14	4
66	1	36	1	140	3.6	93.5	89.95	7.7	25.2	9.3	196	30.5	44.5	2.6	7.5	102.3870968	115.0333333	62.93333333	36.96428571	202.5	93.16129032	5	0	0	0	1	1	0	0	1	0	0	1	1	0	9	10
74	1	11.5	1.1	139.5	3.9	109.5	26.15	10	32.9	8.9	147	24	42	2.25	-1.5	85.51724138	106.3214286	56.75	37.30740741	122.8846154	99.07407407	90	0	0	0	1	1	0	0	0	0	0	0	1	1	3	8
68	0	24	1.15	141.5	3.2	106.5	33.05	8.4	29.93333333	14.36666667	96	25.5	43.75	3.45	1	90.21428571	113.4642857	52.89285714	36.00363636	165.5	95.62068966	90	1	1	0	1	0	1	0	0	0	0	0	1	1	3	13
81	1	25.5	1.4	139.5	4.2	105.5	51	10.2	30.86666667	9.833333333	190	22.5	35.75	2	0.5	74.20930233	103.8863636	49.88636364	36.95125	129.75	98.95348837	90	1	0	0	0	1	0	0	0	0	0	0	1	1	14	5
77	0	64	1.05	130.5	3.7	89.5	33.4	11	30	10.1	72	26	38	3.7	2.5	91.76923077	101.56	64.6	36.44333333	130.5	99	90	0	1	1	1	1	0	1	1	0	0	0	1	1	14	7
81	0	34	3.25	139.5	4.9	103	23.65	13.2	24.8	14.55	277.5	27	36.5	1.5	4.5	83.65384615	115.4	56.84	35.86571429	189.3333333	94.11111111	5	0	0	1	1	0	0	0	0	0	0	0	0	1	14	4
56	0	46.5	4.8	137	5.9	103	41.05	8.74	32.7	17.84	130.1666667	20.5	36.75	3.25	-0.5	76.68571429	107.0571429	46.25714286	36.35375	122.3947368	97.78787879	90	0	1	0	0	0	1	0	1	0	1	0	1	1	7	15
76	0	38.5	1.65	142	3.4	101	20.05	10.4	23.05	17.2	242.5	22	40.25	4.25	-0.5	92.46875	133.8333333	62.76666667	37.48333333	183.2	98.7	90	0	0	0	1	0	1	1	0	0	0	0	0	0	13	8
56	1	13	1.6	145	4.2	108.5	27.9	15.1	32.4	19.5	268	19	35	2.6	-6	99.34782609	94.90909091	62.18181818	37.454	118.25	97.91304348	90	0	0	0	0	0	0	0	0	0	0	0	1	1	13	11
70	1	22.5	0.7	136	4.3	107.5	22.4	13.83333333	33.2	8.433333333	122.3333333	22	34.5	1.15	0	68.2	103.1481481	63.40740741	37.59714286	103.3333333	96.76	90	0	0	1	0	1	0	0	0	1	0	0	0	0	3	10
64	1	10	0.6	138	3.8	109.5	31.85	10.5	34	9.075	89.5	25.5	35	2.7	-3.5	80.81481481	119.0740741	47.85185185	37.17941176	142.1578947	97.55555556	90	0	0	0	1	1	0	0	0	0	0	0	1	1	14	7
76	0	17.5	1.3	142	3.9	110	29.4	9.7	29.85	11.9	359.25	21	41.25	1.4	-2	139.6458333	96.97777778	48.66666667	37.97444444	141.25	93	90	0	1	1	0	0	0	0	0	1	0	0	1	1	12	7
59	1	36.5	1.65	141	4.1	104	51.8	7.42	24.38	32.28	185.4	15	31.25	9.35	-7	97.29166667	98.64	47.32	37.444	79	95.41666667	32	0	0	0	0	1	0	0	0	0	0	1	1	1	14	12
88	0	44	0.95	136.5	3.2	107	33.95	10.35	28.825	36.3	239	13	26	1.55	-11	126.4285714	104.3055556	59.58333333	36.91666667	217	98.86956522	20	0	0	0	0	1	0	0	0	0	0	0	1	1	9	9
65	0	19.5	0.9	138.5	4	106.5	91.75	8.3	33.98571429	3.5	109.4666667	21.5	35	2.65	-0.5	97.25	116.3913043	53.39130435	37.225	213.7916667	99.91666667	90	0	0	0	1	1	0	0	1	0	0	1	0	0	11	11
68	0	8.5	0.7	140	3.1	106	33.35	9.166666667	28.23333333	22.26666667	183	23.5	26	1.5	3	67.82142857	119.4444444	54.77777778	36.63714286	121.8235294	99.75	90	0	1	0	0	1	0	1	0	0	0	0	1	1	3	5
58	0	43	2.2	135	2.9	91.5	44.6	7.533333333	42.44	26.66	119.8	29.5	64	1.25	6.5	83.92307692	107.08	60.92	36.61285714	118.75	96.61538462	11	0	0	1	0	0	0	0	1	0	0	0	1	1	6	14
41	1	15	0.75	123	3.5	87.5	30.2	11.3	31	16.55	264.5	29.5	45	1	6	90.80555556	117.9166667	61.25	36.83333333	125.25	96.47222222	90	0	0	0	0	0	0	0	1	1	0	0	0	0	14	2
66	0	16	0.7	139	4.3	105.5	30	8.633333333	29.8	5.566666667	141.3333333	25	35.75	2.45	2	80.37837838	112.5526316	62.25	36.525	123.45	97.75675676	90	0	0	1	0	1	0	0	0	0	0	0	1	0	7	5
72	0	18.5	0.75	136	4.1	105.5	33.9	9.5	28.4	18.425	177.75	23.5	38.5	1.9	-0.5	89.90625	112.4242424	55.33333333	36.7	125.7619048	96.90625	90	0	0	0	1	1	0	0	0	0	0	0	1	0	14	5
78	1	11.5	0.75	140	3.5	109.5	25.5	10.825	29.7	10.025	156.25	22.5	34.75	1.7	-3	75.71428571	141.2884615	65.78846154	37.455	169	100	90	0	0	1	1	0	0	0	0	0	0	0	1	1	10	4
80	1	21.5	0.6	135	4.5	106.5	46.1	9.7	27.45	10.95	101.6666667	22.5	38.25	2.9	1.5	76.84090909	119.3804348	44.31521739	36.39	108.3333333	97.93023256	90	0	0	0	1	1	0	1	0	0	0	0	1	1	13	9
57	1	10.5	0.95	135	3.9	102.5	42.7	9.075	23.55	11.95	428	22.5	41.25	1.6	-2	71.89285714	115.7931034	63.77586207	36.85222222	118.4166667	96.89285714	90	0	0	0	0	0	0	0	0	0	0	0	1	1	14	4
62	0	28.5	1.35	147.5	4.8	107	29	12.2	31.7	10.05	377	21.5	19.75	2.05	1	111.64	117.6730769	67.86538462	36.92857143	107.5	97.68	90	0	0	0	0	0	1	0	1	1	1	0	1	1	7	8
62	1	16.5	0.95	138.5	4.2	106.5	31.6	11.95	31.75	11.3	175.5	25	42.75	1.4	2	74.76	102.1538462	54.13461538	36.62166667	112.1176471	98.69565217	90	1	0	0	0	0	0	0	0	0	0	0	1	1	14	4
69	0	14	1.1	137	4.6	109.5	25.35	8.866666667	28.96666667	15.5	123.3333333	19.5	41	2.05	-3	80.42307692	115.16	50.32	36.81888889	148.0833333	96.18518519	90	0	0	0	1	1	0	0	0	0	0	0	1	1	14	6
53	1	28.5	1.15	138	4.5	103	37.75	9.266666667	29.5	14.86666667	244.6666667	24.5	39.5	1.4	1.5	60.51351351	106.9032258	60.5483871	37.15142857	198.3333333	97.64864865	90	0	1	1	0	1	0	1	0	0	0	0	1	0	3	10
74	1	23	1.05	139	4.7	108.5	28.85	9.3	30.83333333	14.66666667	155	21.5	28.5	1.6	-1	72.51851852	119.8787879	51.18181818	37.02	121.7619048	98.51851852	90	0	0	0	1	1	0	1	0	0	0	0	1	1	14	4
78	0	33	0.7	141	3.8	97	24	9.9	28.8	7.3	264	32	41	1	10.5	74.12	113.3333333	40.08333333	36.50833333	111.75	99.20833333	27	1	1	1	1	1	0	1	0	0	0	0	1	1	14	6
80	0	11	0.6	134.5	3.9	105	31.8	9.366666667	30.1	10.8	311	21.5	37	1.2	0	99.3030303	135.8142857	71.78571429	37.14727273	159.5	97	90	0	0	0	0	1	0	0	0	0	0	0	1	0	14	2
69	1	12	0.9	132.5	4	99	26	8.425	36.625	7.6	119.5	23	31	1.3	0	82.2962963	102.1111111	69.14814815	37.265	153.3333333	97.07407407	90	0	0	0	0	0	0	0	0	0	0	0	1	0	14	5
56	1	52	1.75	148	3.2	116.5	39.25	9.05	29.95	17.5	156.5	21	33.5	1.15	-2	95	119.9230769	57.53846154	36.66	239	97.48	11	0	0	0	0	0	1	0	1	1	0	1	0	0	3	7
39	1	27.5	1.45	137.5	4.2	108.5	40.15	11.5	29	3.2	95.25	20	39	3.6	-7	120	101.5714286	51.64285714	37.66	155.1428571	99.04166667	90	0	0	0	0	0	0	0	0	1	0	0	1	1	7	8
55	1	12	1.2	141.5	2.9	106	30.8	12.23333333	30.23333333	18.63333333	199.6666667	22	55	4.8	-3.5	101.4166667	116.52	60.88	37	207.5	99.12	90	0	0	1	0	1	0	0	0	1	0	0	1	1	8	10
63	1	25	1.1	124	4	88	48.05	8.433333333	28.46666667	23.06666667	250.3333333	19.5	27	1.35	0	112.2954545	104.4	58.56	37.00833333	85.66666667	93.68181818	25	0	0	1	0	0	1	0	1	0	0	1	1	0	14	5
58	1	11	1.55	136.5	4.2	106.5	29.65	13.4	32.6	21.45	233.5	25.5	37	1.6	0	95.97058824	120.7419355	71.25806452	38.13571429	121	96.91176471	90	0	0	0	0	0	0	0	0	0	0	0	0	0	10	2
77	0	30.5	1.35	138	3.4	104	30.75	10.6	29.56666667	21.73333333	67.83333333	18	26	4.3	-8.5	97.41666667	97	63	36.932	200.6666667	97.59090909	90	0	1	0	1	1	0	0	0	0	0	0	1	1	14	14
92	0	26	0.8	138.5	4.6	99.5	23.9	11	30.8	14.35	443.5	30	90.25	0.8	5	114.8076923	90.66666667	50.75	36.356	118	94.36363636	1	0	0	0	0	0	0	0	0	1	0	0	1	0	10	8
57	1	16	0.9	139	4.6	110	46	9.866666667	32.03333333	11.23333333	113	25.5	41	2.95	1.5	86.97560976	111.5714286	60.76190476	37.22	118.5555556	97.69767442	90	0	0	1	0	1	0	0	0	0	0	0	1	1	14	7
53	1	9.5	1.1	139	3.8	105.5	48.2	13.05	35	16.15	158	22.5	41.25	0.85	-1	72.86206897	98.76666667	58.2	37.055	100	97.68965517	90	1	1	0	1	0	0	0	0	1	0	0	1	1	14	5
53	1	17.5	1.1	138	4.1	111.5	34.95	8.375	26.65	18.45	288	24	34.75	1.5	-1	81.20689655	99.41935484	57.74193548	37.17961538	126.1666667	97.93103448	90	0	0	0	0	0	1	1	0	0	0	0	1	1	14	5
82	0	23	0.75	137	4.2	105	31.2	10.8	29.43333333	7.466666667	161	25	53.25	1.35	-1	58.16	127.04	58.16	36.77833333	216.3333333	92.92307692	90	0	1	1	0	1	0	0	0	0	0	0	1	1	8	10
74	1	24.5	4.4	136.5	4	107	22.1	7.925	24.125	5.2	170	22.5	20	1.4	0	86.04	110.1481481	55.07407407	36.81857143	138	95.84	90	0	0	0	0	1	0	0	0	0	0	0	0	1	11	4
73	1	26	1	128.5	4.7	100.5	31	8.7	31.5	19	152	19.5	28	2.8	0	99.12	95.875	59.83333333	37.36125	79	96.72	8	0	0	0	0	0	0	0	1	0	0	1	1	0	14	6
84	1	75.5	4.05	137.5	5.2	93	89.75	9.216666667	25.45	28.83333333	120.8333333	14	30	9.7	-11	84.34782609	97.92857143	68.64285714	37.97952381	216	98.54166667	1	1	1	0	0	0	1	1	0	0	0	1	1	1	11	17
65	0	13.5	0.8	140	4.2	104.5	25.65	10.2	31.4	15.25	276	27.5	43.75	1.65	6	76.86206897	113.8103448	64.67241379	37.11857143	175.5	98.78571429	90	0	0	0	0	1	0	1	0	0	0	0	1	0	14	4
71	1	15	0.85	143	3.9	111.5	27.95	11.33333333	29.83333333	10.2	142	26.5	40.5	1.55	2.5	81.63157895	109.6153846	55.58974359	36.56285714	119.2941176	95.61538462	90	0	0	0	0	1	0	1	0	1	0	0	1	0	3	8
76	1	16.5	0.9	137	4.8	110.5	39.9	9.5	31.9	12.26666667	130.6666667	21.5	35	2.5	-1	76.91428571	130.6285714	59.02857143	36.43870968	117.0454545	97.92105263	90	0	1	0	1	1	0	0	0	0	0	0	1	1	3	10
84	1	19.5	1	143.5	4.2	107.5	24.8	9.15	28.55	5	177	23.5	41	0.9	0	58.1875	119.9032258	61.41935484	36.785	107.7777778	98.84848485	46	0	0	0	1	0	1	0	0	1	0	1	1	0	14	3
47	0	17.5	3.35	138.5	3.7	103.5	26.2	10.34	30.1	32.025	303	23	34.5	5	-3.5	96.15662651	113.74375	65.2	36.42820513	149.173913	98.38636364	90	1	0	1	1	1	0	1	0	0	0	0	1	1	14	7
55	1	59	3.45	135	4.3	101	31.5	6.1	23.45	8.95	414.5	13.5	28.5	5.95	-8.5	123.7727273	109.3653846	56.73076923	37.37529412	128.4444444	96.18181818	90	0	0	0	0	1	0	0	0	1	0	1	0	1	14	11
73	0	10.5	0.9	139	3.3	99	26	10	33.1	5.2	165	32	50	1.1	3.5	80.36363636	108.7727273	60	37.13	111	94.13636364	90	1	1	1	0	0	0	0	0	0	0	0	1	1	10	5
58	1	15.5	1.1	136.5	4.6	107	36.45	12.1	31.43333333	17.3	161	23	39.75	1.25	0	79.44	102.6923077	58.75	37.46047619	120.125	96.76923077	90	1	0	0	0	0	0	0	0	0	0	0	1	1	3	8
53	1	14	1	138.5	4.4	106	28.15	11.83333333	28.06666667	27.46666667	155	25.5	41	2.65	-3	90.68	102.962963	65.33333333	36.85166667	128.4	96.24	90	0	0	0	0	1	0	0	0	0	0	0	1	0	14	7
56	1	14.5	1.35	131.5	4.7	104	36.9	9.6	30.33333333	3.733333333	125	21.5	40	1.65	-2.5	79.89189189	101.0882353	61.23529412	36.92666667	236.5	91.07894737	90	0	0	0	1	1	0	0	1	1	0	0	1	1	3	10
73	0	11.5	0.75	135	3.5	100.5	53.5	11.56666667	30.9	21.3	217.3333333	20.5	35.25	1.5	-3.5	102.2424242	105.8235294	59.88235294	37.31714286	150	98.6969697	7	1	1	1	0	0	0	1	0	0	0	0	1	1	3	11
84	1	13	0.9	135	4.2	109.5	39.95	11.35	31.8	19.7	217.6666667	20.5	40.25	2.8	-2	95.52	119.6	47.16	36.94	126.6153846	99.12	90	1	0	0	1	1	0	0	0	0	0	0	1	1	12	4
57	1	15.5	0.95	137	5.2	109	35.7	11.2	32.4	23.33333333	135	19	33.25	2.2	-5.5	81.36842105	99.92105263	63.73684211	38.5	131.85	96.64705882	90	0	1	0	0	0	0	0	0	0	0	0	1	1	3	13
84	1	29	1.1	141.5	4	105.5	40.8	8.983333333	31.05	9.433333333	94	21	38.5	5.15	-3.5	90.7	88.64	42.66	36.56	199.5	93.58536585	90	0	0	0	0	1	0	0	0	0	0	0	1	1	12	12
60	1	10	0.75	135	5.1	108	39.3	8.533333333	29.4	12.23333333	239.6666667	22.5	39	2.35	0.5	93.4	108.4571429	56.71428571	36.36166667	127.4545455	99.22222222	90	0	0	0	1	0	0	0	0	0	0	0	1	1	14	3
82	1	58.5	2.15	140	2.9	94.5	37.5	8.7	34.2	4.35	106.5	36.5	58	1.4	10	77.61904762	118.4074074	60.48148148	36.92142857	119.6666667	97.33333333	15	0	1	1	0	0	1	1	0	0	0	0	1	0	14	8
85	0	44	1.05	136	4.3	100	32.65	12	31.06666667	12.2	248.25	27.5	44.5	0.95	2.5	83.64	111	49.04545455	36.4175	295	95.23076923	90	1	1	1	1	0	1	1	0	0	0	0	1	0	13	6
84	0	14.5	0.95	143.5	3.7	115	39.2	8.375	28.775	10.75	101.75	21	31	2.1	0.5	81.36111111	118.6388889	55.94444444	36.21142857	126.2916667	97.48648649	90	0	0	0	0	1	0	1	0	0	0	0	1	1	5	11
60	1	21	1.05	143	3.6	108	37.85	11.21666667	31.79166667	8.983333333	112.4166667	19	35.5	3.85	-6.5	89.62962963	126.2307692	66.76923077	36.72	232.1904762	96.64285714	90	0	1	0	0	0	0	0	1	0	0	1	0	1	13	10
45	0	23.5	2.8	137	2.8	109.5	107.2	8.66	35.46	37.38	246	14.5	30	5.55	-14	93	103.5166667	61.61666667	32.95	229.7826087	93.04	3	1	0	0	1	0	1	0	0	0	0	0	0	1	3	13
46	1	50.5	3.4	140.5	3.8	96	32.55	8.933333333	31.53333333	11.68333333	31.33333333	23	36	4.7	1	114.08	122.1413043	56.33695652	37.47777778	162.3333333	94.60869565	90	0	0	0	0	0	0	0	1	0	0	0	0	1	3	21
60	0	14	1.7	140	3.4	107.5	73.3	11.35	30.55	18.2	376	21	41.25	1.3	-3	104.3448276	102.3461538	65.07692308	36.95333333	128.4285714	98.67857143	90	1	0	0	0	0	0	0	0	1	0	0	1	0	9	8
67	1	55.5	2.45	136.5	3.6	99.5	42.65	13.86666667	27.1	19.06666667	265.3333333	25	33	1.55	0.5	71.40909091	108.7391304	48.36956522	38.44571429	235.1428571	97.66666667	90	1	1	0	1	0	1	0	0	0	0	0	1	1	14	6
58	0	17	1.25	139.5	3.7	110.5	39.85	9.833333333	37.9	12.3	162	20	34.25	2.3	-1	73.46153846	107.5769231	61.42307692	36.00857143	134.4666667	99.43478261	90	0	1	0	0	0	1	0	0	0	0	0	1	1	14	4
74	1	32.5	1.35	135.5	4.5	101.5	39.45	12.15	28.85	17.85	151.5	25.5	46.75	1.55	0.5	70.5	105.08	58	36.40571429	123.4166667	98.92	77	1	1	0	1	0	1	1	0	1	0	0	1	1	11	10
89	0	15.5	1.05	138	2.9	104.5	69.3	12.875	32.075	14.25	132	22.5	38.75	2.95	0	81.42307692	113.6071429	44.76785714	37.07142857	139	99.11538462	90	0	1	0	0	0	0	0	0	1	0	0	1	1	13	9
47	0	14.5	1.05	131.5	3.9	95.5	43.7	9.116666667	26.03333333	14.33333333	395.6666667	18.5	37.5	4.9	-8.5	110.9354839	115.2096774	72.03225806	36.9325	103.6875	98.48387097	51	0	1	0	0	0	0	0	0	1	0	1	0	1	13	10
75	1	15	1.55	138.5	4	105	36.9	10	34.03333333	9.5	124	23	32.5	1.3	0.5	65.42857143	115.8518519	51.25925926	36.23857143	124.5	99.33333333	90	0	0	1	0	1	0	1	0	0	0	0	0	0	5	6
86	0	57.5	2.55	140.5	3.9	106	32.1	9.933333333	29.8	26.13333333	106	24.5	59.25	0.9	-3	85.92	104.32	44.56	35.97333333	108.7142857	97.58333333	15	0	1	0	0	0	1	0	0	0	0	1	1	1	7	12
81	1	60	2.1	144.5	4.2	94	44.6	11.23333333	26.23333333	20.7	259.6666667	37	67.75	2.3	9	108.64	97.6	54.92	36.56666667	114	95.16	13	0	1	1	0	0	1	0	0	1	0	0	1	1	9	7
41	1	16.5	0.95	144	2.7	106.5	30.85	10.4	28.825	14.65	157.25	28.5	37.25	4.7	4	72.87179487	110.3170732	62.46341463	36.19090909	117.1818182	97.65	90	0	0	0	0	0	0	0	0	1	0	0	1	0	4	10
84	1	9	0.85	136	3.6	99	30.2	10.75	29.35	10.85	422.5	25	38.25	3.35	-0.5	98.48	132.24	71.4	36.60166667	115.5	95.64	73	1	0	1	0	0	0	0	0	0	0	1	1	0	14	4
70	1	15	0.85	142	4	108.5	40.9	12.15	30.2	8.45	214	22	46.5	2.25	-2.5	107.12	105.6774194	58.5	37.31714286	217	95.52	90	0	1	0	1	1	0	0	0	0	0	0	1	1	9	10
80	1	11	0.9	139.5	3.8	102.5	25.05	10.16	30.36	10.9	167	28	45.75	2.2	1.5	63.36363636	105.8181818	63.09090909	36.47375	134.2	99.54545455	37	0	0	0	1	1	0	0	0	1	0	0	1	1	14	14
80	1	28.5	1.3	140	4.2	106.5	36.35	11.33333333	28.86666667	7.2	131	24.5	40.75	1	2	81.51612903	120.25	48.875	36.53	117.3636364	97.125	90	0	1	0	1	0	1	0	0	0	0	0	1	1	14	7
91	1	43.5	0.9	141.5	3.4	101	31.55	11.73333333	31.86666667	17.06666667	299.6666667	27.5	36.5	2.95	4	112.7307692	126.72	69	36.35166667	275.125	97.34615385	17	1	1	0	1	1	0	0	0	0	0	0	1	0	13	5
69	1	12	1	137	3.7	99.5	26	9.9	25.25	21.8	544	27.5	65.5	0.7	1.5	93.6	135.3846154	57	37.04666667	162	95.84	90	0	0	1	0	1	0	0	0	0	0	1	1	0	14	5
49	1	10	0.9	142	4.9	114	31.7	12.8	31.1	5.5	109	23	42	1	-4	63.65384615	106.5833333	63.41666667	36.49666667	90.75	94.03846154	90	0	0	1	0	1	0	0	0	1	0	0	1	0	14	7
66	1	18.5	0.75	136.5	3.6	104	27.25	10.8	30.5	14.06666667	230	26.5	37.75	1.45	1.5	81.87878788	110.1714286	53.31428571	37.69655172	108.4	96.29411765	90	1	0	0	0	0	0	0	0	0	0	0	1	1	14	4
32	0	9	0.45	131	3.5	100	46.7	8.6	24.9	4.4	134	17	35.25	3.55	-3.5	113.6896552	103.8571429	61.14285714	37.02285714	196.25	95.68965517	90	0	0	0	0	0	0	0	0	0	0	0	1	0	14	3
89	0	51.5	1.4	137	4.9	100.5	28.5	8.666666667	25.6	6.8	92.66666667	20	33	4.1	1	73.83333333	114	52.2173913	36.87571429	181.2	98.07692308	54	0	1	0	0	1	0	0	0	0	0	0	1	0	10	8
75	0	8.5	0.7	139	3.9	107	67.8	9	31.925	6.875	110.75	19.5	33.25	1.2	-2	61.95833333	136.8333333	32.91666667	36.13461538	113.6666667	98.25	90	1	0	0	0	1	0	0	0	0	0	0	0	0	14	5
65	1	18.5	0.85	142	3.9	107	28.95	12.83333333	28.6	13.93333333	208	23	46.75	2.6	-1.5	89.41666667	154.4166667	73.66666667	37.05714286	143	94.625	34	1	1	1	0	0	0	0	0	0	0	0	1	0	10	5
76	1	22	0.7	142.5	3.9	112	28.35	9.733333333	29.46666667	18.3	133.3333333	24	38.25	1.95	-1	72.125	110.1612903	60.96774194	36.7275	135.1428571	96.15625	90	1	0	1	1	1	0	1	0	1	0	0	1	1	14	6
68	0	8.5	0.7	134.5	3.4	94.5	24.7	8.825	30	22.7	330.5	25	42	1.2	4	105.7692308	148.12	78.12	37.45875	188.8571429	96.76923077	90	0	0	1	1	0	1	0	0	0	0	0	1	0	13	2
89	0	17	0.7	139	3.3	106	34.55	10.95	28.1	11.7	110	25	31.75	1	0.5	72.74074074	116.962963	50.7037037	37.16833333	155.5	99.23076923	84	1	1	0	0	0	0	0	0	0	0	0	0	1	14	7
61	1	16	1.1	143.5	3.7	107.5	30.05	14.3	30.25	17.5	195	25.5	44.5	2.3	1.5	89.84615385	128.2692308	64.30769231	37.02666667	164.2105263	96.30769231	90	0	0	1	1	1	0	1	0	0	0	0	1	0	14	4
63	1	63.5	1.05	141.5	4.2	109.5	90.4	15.56666667	28.93333333	12.33333333	45.66666667	19.5	31.75	2.7	-6	116.2692308	94.65384615	69.07692308	38.25166667	227.4	98.26923077	4	0	0	0	0	0	0	0	1	0	0	0	0	1	3	16
37	1	15	0.75	140	4.2	103	27.1	8.666666667	28.8	5.966666667	89.33333333	25	38	1.4	0	126.6428571	117.5	78.1	36.91666667	94.5	93.68	1	0	0	0	0	0	0	0	0	0	0	1	1	0	13	6
79	0	38	1.5	137	3.8	104	25.8	8	30.4	16.6	261	20	32	1.3	-2	74.73076923	129.9230769	52.80769231	37.06777778	147.2	93.92307692	90	0	0	0	1	0	1	0	0	0	0	1	1	0	10	5
44	0	13.5	2.8	141.5	2.7	108.5	36.15	10.66666667	28.86666667	6.566666667	283.6666667	25	37.25	0.85	2.5	94.84615385	119.1666667	76.70833333	37.46	104.6666667	99.96428571	90	0	0	0	0	0	0	0	0	0	0	0	1	0	6	3
44	1	17	1.25	139	3.8	106	24.7	11.46666667	29	11.4	176.3333333	24.5	34	2.35	-1.5	61.67857143	117.0357143	63.25	36.645	130.8333333	98.62068966	90	1	0	0	0	1	0	1	0	1	0	0	1	0	14	3
52	1	45.5	2.65	137.5	3.8	96	63	15.1	30.7	26.7	235.5	25.5	30	2.5	0	122.4736842	119.6666667	75.66666667	36.82666667	145.75	93.25714286	90	1	1	0	0	1	0	1	0	0	0	0	1	1	3	7
90	0	103	2.4	140	4.9	104.5	27.2	9.8	23.63333333	8.566666667	239	20.5	54.25	1.2	-5	91.17391304	99.47826087	51.13043478	36.795	120.5	93.13636364	26	0	1	0	0	1	0	1	0	0	0	0	1	1	8	11
58	0	27.5	1.05	128	3.4	90	102.8	6.966666667	29.73333333	7.866666667	40.33333333	22	33.5	1.6	0	83.06153846	104.2153846	40.96923077	36.70272727	154.6666667	94.2	90	0	1	0	0	0	0	1	1	0	0	0	1	1	14	13
75	0	16	0.9	140.5	4.6	109	36.5	9.566666667	30.6	9.733333333	130.3333333	24.5	27.75	3.45	-1.5	76.57575758	110.5151515	54.75757576	36.50322581	120.3125	98.70967742	90	0	0	1	0	1	0	0	0	0	0	0	1	1	7	7
62	0	16	0.6	139	4.4	109	30.8	8.966666667	28.43333333	14.53333333	210.6666667	22	39.25	2.25	1	84.76666667	109.6875	53.40625	37.02	142.3076923	97.2	90	0	0	0	1	1	0	1	0	1	0	0	1	0	14	4
36	0	2.5	0.75	143.5	2.8	110.5	19.5	10.15	30.65	7.05	242.5	25	34.5	4.1	4.5	108.0833333	95.52	59.88	36.945	123.4285714	98.68	90	0	0	0	0	0	0	0	0	0	0	0	1	1	13	8
70	1	15.5	0.85	135.5	3.8	104.5	28.95	9.633333333	29.46666667	10.46666667	115	25	34.75	2.25	1	80.69230769	116.4444444	53.62962963	36.10461538	136	98.46153846	90	1	0	0	1	0	1	0	0	0	0	0	1	1	14	3
19	1	12.5	1.1	138.5	3.8	102.5	27	13.3	31.5	13.65	339	25.5	37	1.2	0.5	62.19230769	123.5	58	37.30285714	155.5	97.42307692	90	0	0	0	0	0	0	0	0	0	0	0	1	0	14	2
61	1	22	1.5	135	3.8	102	28	10.525	27.675	11.825	183	22.5	33.25	2	1.5	90.3	119.7419355	65.22580645	36.09222222	129.6818182	97.93333333	90	0	0	0	1	1	0	1	0	0	0	0	1	1	14	4
53	0	12	1.3	139	4.1	113	27.5	9.066666667	32.26666667	11.66666667	111.6666667	22	35.75	2.75	-2	83	117.9090909	64.06060606	36.78	133.7857143	98.12121212	90	0	0	0	0	0	0	0	0	0	0	0	1	1	7	5
59	1	25.5	1.35	137.5	4.1	97.5	33.8	11.7	30.4	13.7	179	27	54.75	0.95	0.5	67.04166667	133.0740741	72	37.056	85	95.875	90	0	0	0	0	0	1	1	0	0	0	0	1	1	14	7
65	1	20.5	1.1	138.5	3.2	105	25.8	9.95	30.55	5.1	72	20	35	2.4	-3	109.2894737	111.3783784	60.81081081	37.2575	229	97.30769231	90	0	0	0	1	1	0	0	0	0	0	1	1	1	14	12
82	0	26.5	1.4	136	4	104	37.2	10.75	32.2	6.6	122.5	19	23.25	1.4	-1.5	50.54285714	128.6129032	61	36.37166667	110.3333333	98.5	90	0	1	0	0	0	1	0	0	0	0	0	0	1	14	13
64	0	80.5	2.25	131.5	5.5	99	30.5	10.2	29.5	18.55	225.5	12.5	36.25	1.35	-11	109.7692308	101.0833333	64.79166667	36.68333333	84	97.4	90	1	1	0	0	0	1	1	0	0	0	0	1	0	14	4
45	1	61	1.75	131.5	4.8	94.5	44.3	10.4	34.38	11.88	122.6	25	44.5	4.15	-2	80.7037037	109.4444444	48.22222222	37.10166667	110.3333333	97.60606061	31	0	0	0	0	0	0	0	1	1	0	0	1	1	4	15
73	0	13	0.75	135.5	3.7	103	30.35	8.633333333	34.3	8.8	105	24	42.25	2.4	1	68.81481481	110.1851852	44.66666667	36.38	134.4736842	98.2962963	90	0	0	0	1	1	0	0	0	0	0	0	1	1	14	6
75	1	27.5	2.05	142	2.6	114	95.4	9.44	30.36	7.96	132.6	17	35.5	1.05	-3.5	54.5	128.6666667	68.875	35	85.28571429	100	5	1	1	0	1	0	0	0	0	0	0	0	1	1	3	7
67	1	38	2.05	134	4	97	64.2	10.1	32.23333333	17.66666667	276	20.5	46.5	4	-5.5	112.625	136.0740741	73	37.3675	239.0416667	98.66666667	90	1	1	0	1	0	1	1	0	0	0	0	1	1	13	6
62	1	12	1.2	138	4	110	45.85	8.7375	30.2625	17.575	60.125	16.5	29	4.35	-8	80.11538462	100.2692308	53.76923077	36.38	146.4814815	97.72	90	0	0	0	0	1	0	0	0	0	0	0	1	1	14	8
41	0	77	1.7	136.5	5.6	98	24.5	8	25.63333333	12.76666667	355	25.5	53.5	1.5	1	68.36	113.25	55.66666667	36.75	74.54545455	96.68	90	0	1	0	0	1	0	1	0	0	0	0	1	1	14	10
46	0	6	0.9	139	2.4	104.5	47.5	12.9	37.5	12.375	134.75	16.5	18	2.45	-7.5	111.6764706	113.4545455	77.09090909	37.00166667	187.1875	99.88235294	90	0	0	0	0	0	0	0	0	0	0	0	1	0	13	5
85	0	44	1.65	131.5	3.8	111	44.6	9.75	30.725	19.8	349.5	10.5	32	1.1	-19	84.96296296	106.08	47.16	36.09166667	189.75	99.22222222	18	1	1	0	0	0	1	0	0	0	0	0	1	1	14	8
50	1	8	0.8	138.5	4.4	99	31	16.5	32.76666667	14.13333333	171	30	75.25	1.55	3.5	104.5581395	119.1447368	67.77631579	37.28571429	141.8333333	95.39534884	90	0	0	0	0	0	0	0	0	0	0	0	1	1	3	9
62	1	17.5	0.85	138	4.3	109	30.95	9.933333333	30.83333333	10	115.3333333	24	41.5	1.65	-3	79.625	100.68	62.5	37.34619048	133.6	99	90	0	1	1	0	0	0	0	0	0	0	0	1	1	3	6
65	1	16	1.1	138.5	3.6	106.5	53.45	11.76666667	30.36666667	18.73333333	132.3333333	22.5	35.5	3.5	-1.5	74.8	109.7714286	60.17142857	36.71071429	117.5	98.90322581	90	0	0	0	0	0	0	0	0	0	0	0	1	1	8	9
72	0	48	2	142	4.2	102.5	41.45	10.06666667	25.76666667	21.96666667	219.6666667	22	31.25	1.4	0	81.23076923	98.07407407	51.25925926	38.38857143	187	98.76923077	73	1	1	0	0	0	1	1	0	0	0	1	1	1	9	10
82	1	19.5	0.6	140	4.1	102.5	27.4	10.075	29.925	23.85	206.75	25	36.5	1.5	-0.5	98.68181818	110.8095238	67.23809524	36.6525	138.0833333	97.04761905	90	0	0	1	0	0	1	0	0	0	0	0	1	1	6	13
51	1	24	0.5	136	4.7	100	26.6	8.5	29.6	7.2	283	27	39	1.7	4.5	82.7037037	104.76	67.44	36.99166667	96.66666667	95.07142857	90	0	0	0	0	0	0	0	0	0	0	0	1	0	11	7
30	0	8	0.6	142	4.1	104	23.2	10	27.3	20.4	249.5	30	60.25	1.15	2.5	87.67741935	119.2333333	74.6	37.694	128	96.74193548	90	0	0	1	0	0	0	1	0	0	0	0	0	0	3	7
83	1	12	0.75	130	3.3	98	45.8	8.7	27.96666667	10.1	276	21	31.75	4.95	-2	97.88888889	82.85	50.7	36.91666667	169	99.44444444	5	1	1	1	0	0	0	0	1	0	0	1	0	1	14	11
41	1	15	1.2	136	3.6	102	34.55	9.35	29.75	19	111.5	28.5	52	0.8	1	100.16	117.56	54.84	37.66714286	86.4	97.29166667	90	1	0	0	0	0	0	0	0	0	0	0	1	1	13	5
78	1	32.5	1.45	138.5	2.7	100.5	34.9	10.2	28.4	19.6	174	28	48.75	2.55	6.5	69.11538462	112.8076923	48.57692308	36.48	138.9545455	96.80769231	90	0	1	0	0	0	0	1	0	0	0	0	1	1	14	4
72	0	12.5	0.75	132.5	4.3	107	34.6	8.666666667	26.86666667	9.666666667	122.3333333	24.5	33.5	2.35	2.5	77.875	114.1515152	55.84848485	36.26142857	108.9	98.09375	90	0	1	0	0	1	0	0	0	0	0	0	1	1	14	5
65	0	14.5	0.65	141.5	3.9	109.5	61.55	11	31.12857143	14.12857143	108.1428571	17	32.75	6.25	-8.5	96.17777778	115.7333333	66.125	36.4155	157.7	99.23809524	90	1	0	0	0	1	0	0	0	0	0	0	0	1	3	13
85	0	61.5	1	147.5	3.8	114.5	49.15	11.175	31.6	12.125	149	27	39.25	2.2	0	75.78125	128.9310345	66.5862069	36.72285714	168.2	98.59375	90	0	1	0	0	0	0	0	0	0	0	0	1	1	11	10
73	1	37.5	1.45	138.5	3.8	106	86.65	12.675	31.05	15.1	175.4	22.5	42.5	2.6	-3.5	82.53846154	116.375	60.875	36.322	156.5555556	97.59259259	90	0	0	0	0	1	0	0	0	1	0	0	1	0	14	5
54	1	21	0.85	140.5	4.1	108	27.9	11.3	29.9	10.45	217.5	24	37.75	1.2	-1.5	75.61111111	130.4722222	64.91666667	36.67058824	135.4	99.42857143	90	0	1	0	1	1	0	0	0	1	0	0	1	0	3	6
50	1	17	0.95	139	4.4	106.5	24.9	11.8	30.75	9.9	104.8	24.5	39.75	1.25	0	68.6875	118.3333333	57.60606061	37.135	122.5294118	98.96875	90	0	0	0	0	1	0	0	0	0	0	0	1	0	14	6
64	1	20.5	1.4	133.5	4.5	96	28.9	13.65	34.35	8.65	293.5	32	72.5	1.6	3	103.375	107.4347826	67.39130435	37.11166667	138	98.58333333	90	1	0	1	0	0	0	1	0	0	0	0	1	0	11	5
19	0	16.5	0.95	139.5	3.7	113.5	26.8	13.4	30.48	15.26	147.4	20	39	2.2	-6	78.14705882	98.74193548	60.09677419	36.91133333	115.4	97.73529412	90	0	0	0	0	0	0	0	0	0	0	0	0	1	14	4
45	1	36	1.5	135.5	4.9	101	61.1	7.1	25.2	15.8	325.6666667	22	47.25	0.55	-3.5	75.46428571	136.4516129	52.25806452	36.96	187.4	97.12727273	90	0	1	0	1	0	1	1	0	1	1	0	1	0	10	7
92	1	22	0.9	136.5	3.7	106	32.8	12.3	31.4	17.5	167.5	22.5	38	2.2	-1	79.39130435	99.7826087	58.7826087	37.16777778	119.6666667	96.34782609	90	1	0	0	0	0	1	1	0	0	0	1	1	0	14	3
56	0	11	0.6	127	2.7	94.5	26.2	13.33333333	34.46666667	7	446.3333333	19.5	31	2	-3	115.9375	97.46666667	66.6	36.785	129.3333333	94	90	0	0	0	0	0	0	0	0	0	0	0	1	1	14	1
61	0	22	0.8	137	4.5	106	28.3	10.075	31.125	11.875	205	26.5	36	2	-1	95	114.3	64.33333333	36.71333333	129.0625	99.88461538	90	0	0	0	0	1	0	0	0	0	0	0	0	1	3	7
61	0	28.5	0.8	137	2.7	92.5	88	9.95	26.825	14.725	424.75	29.5	39	1.3	9	100.1212121	106.1875	61.59375	37.28625	127	99.09090909	90	0	1	1	0	1	0	0	0	0	0	0	1	0	14	2
51	0	9	0.85	138.5	3.3	105	31	12.6	31.53333333	4.6	219.6666667	26	38	1.95	4.5	109.4166667	114.48	67.16	36.73555556	205	99.91666667	90	0	0	0	0	0	0	0	0	0	0	1	1	1	9	7
68	0	12.5	0.6	138.5	3.2	107.5	71.6	11.66666667	31.56666667	9.266666667	124.3333333	23.5	31.5	1.7	3	94.56	129.6041667	71.35416667	37.08	158.1666667	99.28	90	0	0	0	0	1	0	0	0	1	0	0	1	1	8	5
75	0	16	0.85	126.5	3.7	93.5	25	8.033333333	33.33333333	5.433333333	382.3333333	23.5	35	1.3	1.5	102.2727273	102.4	58.68571429	36.9375	109	97.24242424	90	0	0	0	0	0	0	0	0	0	0	1	1	1	11	5
60	1	21.5	1.4	135.5	4.3	98.5	35.4	12.3	26.25	8.8	499.5	28.5	51.5	1.5	1	95.92	152.0833333	76.58333333	36.78	260.3333333	94.04	90	1	1	1	1	1	0	1	0	0	0	0	1	0	4	7
90	0	66.5	1.45	148.5	3	111.5	27.6	11.975	32.75	23.275	315	26	39.5	2.7	-2	90.125	113.7826087	42.04347826	36.64428571	198.5555556	99.95652174	36	0	0	0	1	0	1	0	0	0	0	0	1	1	7	7
67	1	17.5	1.3	138.5	4.3	107	33.25	9.575	31.7	18.26666667	391.6666667	21	42	1.8	-2.5	76.9	113.2	52.3	36.98846154	142.32	98.86666667	90	1	1	1	1	1	0	0	0	0	0	0	1	1	10	10
30	1	16.5	3.5	137	3.8	103	34	15	30.9	13.4	208	23	40	1.3	-1.5	109.6666667	111	64.76	38.08875	107.6	97.34615385	90	1	0	0	0	0	0	0	0	0	0	0	1	1	10	12
65	1	80	3.4	134	4.3	102.5	33.3	12.125	30.175	17.65	240.25	17	46	1	-8	80.1	113.6410256	56.71794872	37.12461538	148.3636364	96.80487805	71	1	0	0	0	1	0	1	1	1	1	0	0	1	5	14
71	1	14.5	1.2	140	4	107.5	28.45	11.46666667	31.03333333	10.56666667	165	25	34.5	2.1	1.5	72.16666667	129.64	55.72	36.34909091	135.8125	99.29166667	90	0	1	0	0	0	0	1	0	0	0	0	1	1	3	8
52	0	44.5	1.25	146	3.5	114.5	39.6	8.2	34.45	15.6	51	13.5	29	3.25	-8	93.76923077	95.28	59.64	37.3675	145	96.53846154	9	0	0	0	0	0	0	0	1	1	0	0	1	1	4	18
65	0	39	4.3	127.5	3.3	92.5	50.5	9.75	30.65	22.35	162.25	22	28.25	2.75	-4.5	84.03333333	108.1612903	50.74193548	36.70875	106.0909091	98.7	90	0	0	0	1	0	1	0	0	0	1	0	1	1	13	7
91	1	34	1	137.5	3.6	102.5	35.6	9	33.66666667	5.533333333	69	25	32.75	1.45	-0.5	82.9	125.5333333	44.2	36.57444444	125.2	97.79310345	90	0	1	1	1	1	1	1	0	0	0	0	1	0	14	7
61	0	14	1	136	3.8	107.5	24.1	8	27.33333333	13.63333333	163.6666667	20.5	34.25	1.2	-2.5	88.48	113.6923077	51.94230769	36.54571429	133.9375	98.32	90	0	0	0	0	0	0	0	0	0	0	0	1	1	14	4
63	0	21.5	0.95	140.5	4.4	108.5	52.45	9.366666667	29.76666667	8.366666667	114	22.5	32	1.95	3.5	80.09090909	118.9130435	69	36.605	118.4285714	95.76923077	90	0	0	0	0	1	0	0	0	0	0	0	1	1	12	10
42	1	5.5	0.8	136.5	4	101	33	9.8	24.23333333	30.33333333	944	27.5	49.25	0.8	4.5	86.86666667	102.8148148	60.66666667	36.93125	103.3333333	97.32142857	90	0	0	0	0	0	0	0	0	0	0	0	1	1	9	4
62	1	26.5	1.3	140	3.6	109.5	39.4	8.05	28	16.5	289.5	23	40.25	0.5	-3	65.4	114.25	59.28571429	36.20888889	85	100	78	1	0	0	0	0	0	0	0	0	0	0	1	1	11	9
24	0	10	1.05	138	3.1	115.5	41.8	9.966666667	25.2	8.766666667	161	16	37.75	1	-7	131.1428571	96.66666667	52.43333333	36.95	98	97.75	90	0	0	1	0	0	0	0	0	0	0	0	1	1	13	6
72	1	25	2.2	136.5	3.9	98	102.95	14.425	31.975	11.95	136.5	22	29	3.35	-4.5	98.90625	93.46875	57.75	36.60413793	273.55	97.5625	5	1	0	0	1	1	0	1	0	1	0	0	1	1	8	12
63	1	15.5	0.75	138	3.8	108.5	31.75	6.95	22.2	5.1	70.5	19.5	33	0.8	1	60	103.7692308	52.5	36.74	116.25	97.42857143	90	0	0	0	0	0	0	0	1	0	0	0	0	0	14	4
77	1	17.5	1.15	132.5	4.1	101.5	34.8	8.366666667	32.7	11.66666667	116	24	38.25	1.4	1	75.25714286	109.4861111	57.45833333	37.17137931	131.1875	97.85714286	90	0	0	0	0	1	0	0	0	1	0	0	1	1	3	8
81	0	20	1.3	136.5	3.9	105.5	24.35	9.266666667	30.03333333	2.166666667	102.6666667	22.5	31.5	3.6	0.5	90.82142857	123.6785714	56.42857143	36.976	120.0909091	97.17241379	90	1	0	0	1	0	1	1	0	0	0	1	1	1	12	8
53	1	11	1.4	137	3.8	105.5	29.7	10.23333333	29.8	10.46666667	274.6666667	25	40	1.75	1.5	98.57142857	116.1034483	70.93103448	37.185	136.3333333	98.07407407	90	1	0	0	1	0	1	0	0	0	0	0	1	1	3	8
65	1	64	1.35	126.5	5.6	98	26.9	8.6	27.85	7.05	579	19.5	38.75	0.8	-3.5	101.08	111.5384615	47.53846154	36.48166667	161.4	99.72	90	0	1	0	1	1	1	1	0	0	0	0	1	1	3	8
86	0	35.5	1.25	146.5	3.1	117	42.2	9.675	30	8.95	364	16	32.25	2.05	-7.5	92.20833333	112	45.85714286	36.87833333	97.28571429	96.2	5	0	0	0	0	0	0	0	0	0	0	0	1	1	10	9
64	0	14	0.65	140	4.2	108.5	27.8	10.45	27.75	13	171	25	36	2.6	1.5	71.14814815	94.4516129	58.29032258	36.52444444	139.9230769	97.18518519	90	0	0	0	0	1	0	0	1	0	0	0	1	1	14	2
77	0	8	0.7	139.5	3.6	104.5	40.75	10.13333333	29.76666667	7.033333333	116	25	35.75	2.6	3	85.65517241	120.6333333	60.36666667	36.63833333	123.4210526	99.80769231	90	0	0	0	0	1	0	0	0	0	0	0	1	1	14	3
81	0	25.5	0.8	132.5	2.8	96.5	35.6	12.2	29.7	21.6	362	24	41	1.45	2.5	74.68965517	108.3214286	53.28571429	36.83428571	143.4285714	98.53571429	90	0	0	0	0	1	0	0	0	1	0	0	1	0	14	4
88	1	45	1.55	136.5	4.9	102	40.65	14.75	33	33	165	23.5	45.5	1.9	-2	114.1034483	113.52	64.28	37.5975	153.25	94.31034483	9	0	1	1	1	0	1	0	1	0	0	0	1	1	3	10
49	0	17	0.95	140.5	3.3	107.5	23.75	12.45	31.45	13.25	236	23	35	1.7	1	75.45833333	110.4615385	62.59615385	37.04666667	211.4285714	98.63636364	90	0	0	0	0	0	0	0	0	0	0	0	1	0	14	2
63	1	22	1.5	141	3.9	108.5	30.3	9.3	31.5	14.26666667	129.6666667	22.5	34.25	1.75	-1	88.5862069	108.0862069	53.55172414	36.56576923	133.3157895	99.07692308	90	0	0	0	0	1	0	0	0	0	0	0	1	1	14	3
73	1	23	1.1	140	4.2	105.5	53.55	10.45	28.25	14.4	255.5	21.5	36	1.2	0.5	60.08	99.58823529	53.70588235	36.80833333	135.5	97.2	90	1	1	1	0	0	1	0	0	0	0	0	1	1	13	5
40	1	6	0.95	139.5	2.6	113.5	30.65	11.96666667	31.98333333	29.91666667	334.1666667	20.5	32.25	1.25	-3	122.1744186	113.4137931	66.57471264	37.478	109	88.59302326	90	0	0	1	0	0	0	0	0	0	0	0	1	1	14	8
82	1	18	0.95	141.5	3.8	110	30.5	11.65	32.9	14.15	154.25	20.5	33	3.5	-5	60.86666667	121.7142857	67.21428571	37.46222222	111.3333333	95.06666667	90	1	1	0	0	1	0	0	0	0	0	0	1	0	14	4
57	0	16.5	1	145	4	109.5	48.9	11.62	32.94	6.28	47.4	16	30.5	9.2	-11.5	118.0952381	106.375	58.20833333	37.42375	95.1	95.35	20	0	0	0	0	0	0	0	1	0	0	0	1	1	11	14
59	1	19	0.95	137.5	3.5	102.5	26.5	10.84	32	16.78	165	17	36	1.1	-8	82.76	90.66666667	54.81481481	37.245	163	99.08333333	90	0	0	1	1	1	0	0	0	0	0	0	1	1	13	7
82	0	39.5	1.8	124.5	4.1	96.5	59.95	9.75	29.43333333	6	292.3333333	19.5	34.75	3.35	-8	60.64444444	105.9333333	44.46666667	35.88333333	89.61538462	95.70212766	90	1	0	1	1	0	0	0	0	0	0	0	1	1	3	14
85	1	48	1.65	135.5	3.4	104.5	32.55	10.73333333	30.8	24.1	387.6666667	21.5	36.5	1.85	-5	103.0645161	107.8194444	45.80555556	37.36444444	234.6111111	96.54545455	60	1	1	0	1	1	0	0	0	0	0	0	1	1	3	16
92	1	32.5	0.8	134	4.1	99	29.9	9.175	32.8	12.15	217	26	35	4.3	0	64.23076923	93.34782609	52.39130435	36.51428571	97	97.69230769	90	1	1	0	0	0	1	0	0	0	0	0	0	0	14	4
69	1	9.5	0.65	139	4.1	114	51.5	9.133333333	31.93333333	7.633333333	165	20	36.5	2.25	-3.5	89.19444444	104.7297297	56.51351351	37.28	122.5238095	98.51351351	90	0	0	0	0	1	0	0	0	0	0	0	1	1	3	7
49	0	15	0.85	137.5	3.6	106.5	22	12.7	32.05	10.1	216	25	42	1.35	-1.5	72.33333333	107.1290323	61.58064516	36.21	121.6666667	98.09090909	90	0	0	0	0	1	0	0	0	0	0	0	1	0	14	5
63	0	19.5	0.65	134.5	3.9	100	28.2	8.66	27.94	10.1	140.6	23.5	40	5.25	-2	116.4814815	127.5185185	51.03703704	38.512	228.7777778	96.65517241	90	0	0	0	1	1	0	0	1	0	0	1	0	1	14	5
77	0	27	0.9	138	4.5	107.5	90.85	9.5	29.6	15.5	104.6	21.5	44	1.8	-1	64.02857143	118.5581395	42.1627907	36.91625	129.6818182	98.2	90	0	0	0	1	0	1	0	0	0	0	0	1	1	14	8
80	1	32.5	0.75	137	4.4	98.5	25.5	13.9	30.7	21.9	177	29	56.25	2.6	6	94.07692308	113.4	63.04	36.77857143	206.3333333	93.38461538	11	0	0	1	0	0	0	1	0	0	0	0	1	1	13	9
73	0	6.5	0.65	140	3.7	107.5	32.75	13.5	30.06666667	9.033333333	257.6666667	23	35	1.5	0	65.82758621	115.3793103	58.34482759	36.71333333	98	95.93103448	90	0	0	0	0	1	0	0	0	0	0	0	0	1	13	2
40	0	10.5	1.35	136.5	4	105	31.65	16.03333333	30.95	14.13333333	158.8333333	16.5	33	3.4	-7.5	97.2	101.2857143	66.42857143	37.68	121.4444444	98.32	90	0	0	0	0	0	0	0	0	0	0	0	1	1	14	3
72	0	31	1.2	144	5.1	110.5	33	9.725	30.325	26.825	163.75	21	41	3.15	-4.5	80.91666667	112.8611111	50.66666667	36.56944444	151.04	97.11111111	90	0	1	0	1	0	1	0	0	0	0	0	1	1	3	12
63	1	15	0.8	138	3.4	102	88.4	14.48571429	32.77142857	12.52857143	207.625	21	35	2.4	-2.5	54.53571429	113.5714286	68.60714286	36.63333333	116.8333333	99.67857143	90	1	0	1	0	0	0	0	0	0	0	0	1	1	13	7
86	0	30	0.65	138	3.9	91.5	26.85	9.166666667	26.93333333	11.96666667	407.3333333	35	56.25	3.6	12.5	97.33333333	126.3214286	62.35714286	37.06777778	226.2	97	84	0	1	0	1	1	0	0	0	0	0	0	0	0	3	9
67	0	28.5	0.7	146	4.5	112.5	25.15	13.13333333	30.36666667	14.1	132.6666667	20	41.25	3.15	-4.5	100.7826087	106.44	65.5	37.04272727	163.3333333	99.13636364	90	0	0	0	0	1	0	0	0	1	0	0	1	1	14	4
78	1	28	0.75	149	2.8	116	44.15	11.66666667	31.13333333	11.43333333	304	22	28.25	1.3	-1	80.77142857	110.1724138	63.10344828	36.95285714	88.33333333	97.22857143	70	0	0	0	0	0	0	0	0	1	0	0	1	1	9	4
75	1	15	0.9	135.5	4.2	110.5	32.95	8.3	26.9	15.36666667	240.3333333	21.5	37.5	1.45	-2	77.10714286	115.2564103	44.33333333	36.17	122.9411765	98.92857143	90	0	1	0	0	1	0	1	0	0	0	0	1	1	14	2
54	1	17	0.9	134	4.3	101.5	26.85	10.63333333	25.8	31.525	183.6666667	22	43.25	3.8	-1	84.03571429	111.9310345	53.55172414	36.64153846	126.2333333	97.17857143	90	0	0	0	0	1	0	1	0	0	0	0	1	1	14	7
62	0	12.5	0.7	140	4.3	111	29.15	10.16666667	34.23333333	7.066666667	93.66666667	23.5	35	1.95	-0.5	70.29166667	105.1346154	62.32692308	37.185	128.5882353	96.18181818	90	0	0	0	0	0	0	0	0	0	0	0	1	1	10	7
69	1	21	1.45	141.5	2.7	108	35.45	10.1	29.675	11	121.5	20	34.75	4.2	-4	110.5333333	102.0288462	66.20192308	37.07333333	84.75	97.66666667	90	0	0	0	0	0	0	0	1	0	0	0	1	1	14	10
71	1	37	1.3	137	4.7	109	41.3	10.325	28.05	9.15	135	22	37	2	-4.5	78.7	119.0967742	47.16129032	36.92592593	145.9090909	96.25806452	90	0	0	0	1	0	1	0	0	0	0	0	1	1	14	7
79	0	15	2.05	139.5	3.9	106.5	94.85	8.8	28.56	13.7	235.6	22	41.75	2.3	-3.5	83.57692308	126.75	45.07142857	36.48166667	194.625	99.92307692	90	0	0	0	0	1	0	0	0	1	0	1	1	1	8	9
82	1	113.5	2.85	138.5	4.9	105.5	106.4	8.375	29.375	13.8	139.5	20.5	39	1.6	-2	71.61538462	119.24	51.88	36.49285714	156	95.61538462	17	1	1	1	0	0	1	1	0	0	0	0	1	0	14	9
76	0	63.5	1.65	143.5	4.6	114	45.95	10.23333333	30.46666667	10	95	18	36.25	0.9	-7	86.03846154	123.72	62.52	37.12	134	99.96153846	90	0	1	1	1	0	1	0	0	1	0	0	0	0	3	11
65	1	15	3.2	141	4.4	107.5	28.85	10.86666667	27.16666667	11.56666667	233.3333333	27.5	43.75	1.45	2	79.25925926	114.962963	54.25925926	37.12333333	122.6666667	96.16	90	0	0	0	1	1	0	0	0	0	0	0	1	1	3	9
55	0	59	3.75	140	4.8	107	31.9	10.25	31.65	3.75	173	17	40.5	2.1	-6	95.70212766	117	43.89361702	37.006	177.7391304	99.13043478	90	0	0	0	1	0	1	0	0	1	1	0	1	1	14	8
67	0	9	0.6	136	3.9	110.5	55.3	10	31.85	12.75	170.6666667	21.5	35	2.3	-0.5	79.77777778	123.6842105	64.35526316	37.34117647	120.25	99.6	90	0	0	0	0	1	0	0	0	0	0	0	1	1	3	7
60	0	24	0.95	146.5	3.3	113	46.45	9.5	32	22.35	197.5	25.5	36	1.3	-0.5	75.07142857	125.3333333	76.66666667	37.834	128.4	99.14634146	90	0	0	1	0	1	0	0	0	0	0	0	0	1	14	4
92	0	46.5	1.2	143	4	106.5	25.5	14.4	30.6	18.8	150	19.5	43.5	1.55	0.5	64.53846154	113.68	58.6	36.455	130.6666667	92.65384615	16	0	1	0	0	0	0	0	0	0	0	1	1	1	4	8
55	1	23.5	0.9	138	4.8	107.5	32.65	11.8	36.7	7.225	118.5	20	38	1.7	-3	81.75	98.95833333	68.33333333	36.59571429	154.2	96.66666667	90	0	0	0	1	0	0	0	1	1	0	1	1	1	13	7
58	0	22	0.9	129	4.8	100.5	29.1	11.25	31.25	22.65	269	18.5	39.25	1.2	-5	80.28	116	66.18181818	36.815	294	97.48	90	0	1	1	1	1	0	0	0	0	0	0	0	1	13	5
79	0	16	0.55	146	3.8	116	121.75	7.9	29.3	8.65	166	19	26.5	2.25	-1.5	64.83333333	108.5925926	53.59259259	36.27857143	140.8333333	99.96	90	0	0	0	0	1	0	0	0	0	0	0	1	0	8	5
66	1	25.5	0.8	135.5	3.5	97.5	46.6	7.466666667	20.56666667	10.1	215.6666667	26.5	40.5	2.2	3.5	81.52	121.4166667	56.45833333	36.98285714	146.6666667	92.64	90	0	1	1	0	0	0	1	1	0	0	1	0	0	14	4
76	0	18.5	0.75	139.5	3.9	108	25.8	8.866666667	29.86666667	17	183.3333333	24.5	36	1.75	2	82.22916667	103.212766	55.9787234	35.27333333	115.4347826	99	90	0	0	0	1	0	0	0	1	0	0	0	1	1	13	2
77	1	14.5	0.8	140.5	3.5	105.5	25.95	13	30.8	14.56666667	216.3333333	28.5	48.25	1.75	1.5	80.125	122.6315789	64.89473684	36.62166667	125.5	99.67741935	90	0	0	0	0	0	0	0	0	0	0	0	1	0	11	5
68	1	12.5	1.1	140	3.4	111.5	32.5	11.8	30.86666667	16.36666667	200.6666667	22.5	36.25	2.4	-0.5	91.25925926	116.6333333	63.1	36.38833333	114.1176471	95.76923077	90	0	0	0	1	1	0	1	0	0	0	0	1	1	3	7
77	1	40.5	1.25	144	3.9	111.5	39.9	15.8	30.25	19.9	103.5	18	33.75	2.5	-1.5	107.3793103	154.1481481	96.37037037	37.19	166	94.79310345	90	0	0	0	0	0	0	0	0	0	0	0	1	0	9	12
81	0	7	1.2	136	4.9	109.5	46.2	9.725	32.93333333	12.73333333	168	23	37.25	1.85	-2	80.8974359	118.05	60.35	35	118.5625	96.88235294	90	0	0	1	0	1	0	0	0	0	0	0	1	1	14	7
53	0	21.5	0.9	141.5	3.7	111.5	38.6	11.25	32.2	6.7	149.5	21	41.25	1.1	-4.5	94.80769231	114.96	69.84	37.3	100.5	95.34615385	46	0	0	1	0	0	0	0	0	0	0	0	1	0	7	7
64	0	21.5	2.05	137	5.5	110.5	27.75	9.733333333	27.03333333	14.56666667	188	24	39	2.55	1.5	77.54166667	114.125	54.54166667	37.21304348	123.3333333	98.33333333	90	0	0	1	1	1	0	1	0	0	0	0	1	1	3	9
55	0	43.5	1.9	147.5	3.1	114.5	34.75	6.525	33.325	6.35	62.5	16	20	1.7	-5	90.53125	116.0322581	68.61290323	36.96909091	140	96.65517241	22	0	0	0	0	0	1	0	1	0	0	0	0	0	13	10
29	0	10.5	0.65	143	3.5	116.5	28.4	9.96	30.32	23.3	222.8	22	37	2.9	-3	89.625	127.4565217	75.2173913	36.49285714	146.1666667	100	90	0	0	0	0	1	0	0	1	0	0	0	1	0	11	3
46	1	9.5	1.2	140	3.6	107.5	30.5	13	31.1	17.7	265.5	20.5	30	1.6	0	114.1153846	127.4583333	83.16666667	37.47875	136.6	96.76	90	0	0	0	1	0	0	0	0	0	0	0	1	0	9	3
74	1	78.5	1.3	139	3.1	101.5	96.55	8.266666667	31.8	14.83333333	39	19	29.25	3.9	-2	81.9	110.7333333	53.9	36.611	102	98.5862069	27	0	1	0	0	0	1	1	0	0	0	0	1	1	14	15
55	0	30	1	138.5	2.4	104	48.55	8.933333333	31.73333333	31.46666667	72.33333333	20	34	1.4	-5	115.2857143	109.7068966	61.05172414	36.5	228.5	96.32142857	26	0	0	0	0	0	0	0	0	0	0	1	1	1	14	7
50	1	16	0.9	138	3.7	105	40.65	7.742857143	31.15714286	9.414285714	93.38461538	20.5	33.5	6.55	-4.5	92.45652174	108.3043478	53.10869565	37.0824	202.3684211	97.97826087	90	0	0	0	0	0	0	0	1	0	0	0	1	1	13	12
80	0	38	1.15	141	3.1	108	32	9.233333333	29.96666667	12.4	170	18.5	24.25	2.25	-1.5	64.80645161	139.46875	62.5625	36.28714286	147.6666667	98.41935484	90	0	1	0	0	0	1	0	0	0	0	0	1	1	3	9
47	0	19	1.25	135.5	4.2	102	32.3	10.1	29.88	14.6	152	20	43	4	-4	117	111.3333333	61.95833333	38.36571429	144.5	92.375	90	0	0	1	0	1	0	0	1	0	0	0	1	1	13	9
64	1	14	0.9	137	3.7	102	36.7	11.4	33.225	11.85	137.5	25.5	40.25	4.35	0	71.85294118	122.5294118	59.61764706	37.39	152.7	97.17647059	90	0	0	0	0	1	0	0	0	0	0	0	1	1	14	7
50	1	21.5	1	141	4.8	108	29.5	15.7	30.85	11.325	334.25	23	44.5	2.95	-6	139.1428571	113.7177419	68.58870968	37.71428571	123.5	93.53846154	90	0	0	0	0	1	0	0	0	0	0	0	1	1	8	12
53	1	9.5	0.7	137	4.1	108.5	32.75	10.26666667	30.03333333	12.03333333	160.6666667	24	40	1.4	1.5	85.65517241	106.8965517	51.34482759	36.184	110.9333333	95.77777778	90	0	0	0	0	1	0	1	0	0	0	0	1	1	14	5
79	0	20.5	0.8	139	3.6	105	26.45	9.433333333	30.16666667	8.2	122	26	45.75	1.45	2	88.84375	102.2205882	48.82352941	36.26285714	144.5	98.84375	90	0	0	0	0	1	0	0	0	0	0	1	0	1	9	7
75	0	19	1.6	136	3.4	102.5	29.1	13.2	29.725	22.6	180.75	19	41.5	1.65	-5.5	117.4444444	122.7272727	64.54545455	37.75	171.3333333	96.35714286	90	0	0	1	0	0	0	0	0	0	0	0	1	1	13	8
52	1	28.5	1.95	143.5	4.1	102	31.9	8.05	30.25	9.9875	107.375	10.5	23.5	13.95	-12.5	120.625	90.4516129	54.22580645	36.98	122.7142857	97.84375	14	0	0	0	0	0	0	0	1	0	0	0	1	1	12	18
72	1	8.5	0.8	138	4.6	104.5	30.35	11.7	28.7	12.96666667	212.6666667	24	38.5	2.2	-0.5	81.23529412	123.1111111	56.41666667	36.63833333	121.9411765	96.73529412	90	0	0	0	1	1	0	0	0	0	0	0	1	0	4	7
85	0	36.5	2	139.5	3.9	101	28.4	10.275	30.55	14.275	185.75	27	35.25	1.6	5.5	77.35555556	115.68	50.92	37	114.7692308	99.09090909	90	0	1	1	0	0	1	1	0	0	0	0	1	1	3	10
80	0	31.5	1.15	138.5	3.5	102	24.4	8.75	28.1	8	151	23.5	38	3.2	2	90.9375	120.5	65.1875	36.25	110.6666667	99.9375	90	0	0	0	0	0	0	0	0	0	0	0	1	1	13	7
35	1	16.5	0.85	131.5	3.8	97	26.7	12.85	30.4	20.15	447.5	24.5	33	1.6	1	115.25	114.9	42.2	38.28428571	152	94.02380952	90	0	1	0	0	0	0	1	0	0	0	0	1	1	5	5
33	0	35.5	0.7	145	3.8	117	34.1	9.15	29.1	10.3	117	22	30.75	1.7	-0.5	90.53846154	119.36	71.72	37.48428571	129.5	98.51851852	90	0	0	0	0	0	0	0	1	0	0	0	1	0	14	2
65	1	9	0.65	138	4.2	108	27.55	9.866666667	32.73333333	14.96666667	130.6666667	24.5	40	1.45	-1.5	75.23809524	108.173913	58.7826087	37.44	112.15	98.66666667	90	0	0	1	0	1	0	0	0	0	0	0	1	1	14	5
83	0	6	0.6	136.5	3.9	105	53.8	10.55	27.55	12.75	280	23	35.75	1.8	-2.5	72.9	99.4	42.12	35.98571429	157.2	99.92857143	79	0	0	0	0	0	0	0	0	0	0	1	1	0	4	10
28	0	14.5	1.05	134	4.2	102	60.1	11	26.93333333	10.76666667	338	20	37	4.7	-5	139.5	104.48	60.72	36.73714286	84	94.19230769	90	0	0	0	0	0	0	0	0	0	0	0	0	0	14	2
67	0	13.5	0.9	138.5	3.6	101.5	28.2	10.65	28.2	11.65	255.5	29.5	42.25	1.15	5	98.44444444	121.6538462	60.92307692	37.29428571	110.4	98.44444444	90	0	0	0	0	1	0	0	0	0	0	0	1	0	14	6
71	1	22.5	2.85	142.5	3.9	109.5	32.4	12.175	30.625	8.975	126.5	26	40.5	1.95	0.5	77.8	109.8125	60.46875	36.545	121.2272727	98.7	90	0	0	0	0	1	0	1	0	1	0	0	1	1	14	5
89	1	172	3.45	138.5	3.3	106	50.2	10.56666667	31.83333333	5.566666667	319	14.5	32	2.2	0	61.2	85.83333333	47.20833333	35.1375	187.5	97.8	90	0	1	0	0	0	1	0	0	0	0	0	0	0	14	6
87	0	19	0.9	139.5	3.7	93	28.4	10.5	24.3	12.1	233	41.5	64	2	17.5	84.72	105.5416667	56.20833333	36.8875	161.5	91.96	37	1	0	1	0	1	0	0	0	0	0	1	0	1	14	6
67	1	29	1.65	142	4.5	111.5	32.85	12.8	30.8	11.56666667	176.3333333	20	38.75	2.35	-5.5	94.29166667	125.7173913	57.7173913	36.52	179.625	96.58333333	90	0	0	0	1	1	0	0	0	1	0	0	1	0	8	8
77	1	22	1.25	143	4.8	109	34.95	11.36666667	28.4	15.06666667	150.6666667	21	34	2.55	-2	78.59459459	108.5641026	50.94871795	36.79142857	146.3809524	98.2972973	90	1	1	0	1	0	1	0	0	0	0	0	1	1	14	6
79	1	15.5	0.65	138.5	4.6	108.5	33.25	8.833333333	32.4	15.13333333	165.6666667	26	45	1.75	1.5	79.88888889	108.6428571	55.75	37.03521739	134.3636364	96.85185185	90	1	0	1	0	1	0	0	0	0	0	0	1	1	13	8
66	1	17.5	1.05	141	4	107.5	28.15	10.26666667	26.73333333	14.16666667	133.6666667	26	40.25	3.3	1.5	80.76666667	119.1	62.33333333	37.05666667	144.5416667	98.73333333	90	0	1	0	1	1	0	0	0	0	0	0	1	1	3	6
79	1	21.5	1.05	138	4.4	104.5	27.05	10.075	30.8	15.675	96.75	19.5	32.75	1.65	-2	82.88095238	112	58.9047619	36.46589744	119.5	96.46153846	90	1	0	0	0	1	0	0	0	0	0	0	1	1	14	8
64	0	17	0.7	137	4.8	113	31.15	9.933333333	29.86666667	8.633333333	211.3333333	21	42	3.1	-4	107.6842105	104.7542373	52.90677966	37.42777778	153.2916667	98.83333333	90	0	0	1	0	1	0	1	0	0	0	0	1	1	10	6
71	1	13.5	1.45	137	4.4	103.5	31.7	8.433333333	31.46666667	8.2	124.3333333	23	38	1.8	0.5	74.71428571	115.4301075	50.70967742	36.51444444	123.4	99.46153846	90	0	0	0	1	1	0	0	0	0	0	0	1	1	3	7
91	1	48	1.8	142.5	3.6	100.5	47.1	10.05	30.4	5.95	274	30.5	85.75	0.7	4	88.46153846	120.6153846	59.15384615	36.46571429	140.3333333	95.5	90	0	1	1	0	1	0	1	0	0	0	1	1	0	13	5
65	1	14	1.05	140.5	3.2	104.5	25.3	15	29.86666667	9.266666667	87.33333333	19	34	1.3	-9	67.46428571	106.3461538	55.46153846	36.98	250.3518519	96.4516129	90	1	0	1	1	1	0	0	1	0	0	0	1	0	14	9
55	1	8	0.75	136	4.2	98	41.5	13.4	29.3	2.5	130	30	48.75	1.55	4.5	73.44827586	112.3793103	59.96551724	37.43	152	98.6440678	90	0	0	0	0	0	0	0	0	0	0	1	1	1	6	11
54	1	16.5	1.1	138.5	4.4	108.5	29.35	9.8	31.65	32.825	192.5	13	25.5	5.55	-8.5	98.86486486	118.7297297	65.35135135	36.54583333	186.6	96.94594595	82	0	0	0	0	0	0	0	1	0	0	1	0	1	14	9
68	1	11	0.95	135	3.1	98.5	25.4	13.95	31.9	13.175	263.25	21	43.5	1.8	2	86.85185185	129.2096774	71.43548387	37.07285714	177.2	95.48148148	90	0	0	0	0	1	0	0	0	0	0	0	0	0	13	2
65	0	14	1.1	136.5	4.8	102.5	76.4	11.9	31.33333333	12.36666667	227	21.5	29.25	2	-4.5	125.7179487	111.0625	75.75	37.37142857	154.5714286	96.73684211	90	1	1	0	1	0	0	0	0	0	0	0	1	0	14	1
76	0	28.5	1.35	138.5	3.4	111	35.5	11.6	33.4	13	73.5	18.5	27.75	4.25	-6	84.84375	148.9848485	58.45454545	37.54875	228.5	97.90322581	90	1	0	0	1	0	1	0	1	0	0	0	1	0	13	8
57	0	8.5	1.55	137.5	4.3	98	33.9	17.1	30.95	8.35	177.5	33	75	0.6	8	72.52	112.9565217	64.19565217	37.18	102.5	96.70588235	90	0	0	1	0	1	0	0	0	1	0	0	1	0	10	6
75	1	55	2.2	139	4	112.5	54.35	9.6	27.86666667	12.86666667	201	18	38	1.6	-5	116.0769231	113.5416667	53.91666667	37.08714286	169.8333333	98.5	90	0	1	1	1	0	1	0	0	0	0	0	1	1	13	4
88	1	72	4.35	137	5.7	104	28.4	7.9	30.95	6.7	222.5	15.5	29	0.8	-8	83.61538462	143.24	74.4	36.66428571	119.5	96.16	90	0	0	0	0	0	0	0	0	1	0	1	0	0	13	5
76	0	12	0.95	141	3.6	105.5	30.2	10.95	30.45	6.3	249.5	28.5	37	1.2	4	81.09677419	117.8333333	57.16666667	36.77857143	153.5	95.70967742	90	0	0	0	0	1	0	1	0	1	0	1	1	0	13	2
81	0	36.5	1.45	135.5	3.5	106.5	29.6	10.7	28.23333333	6.8	134.6666667	22	31.5	2.95	-4	67.72727273	130.3157895	50.10526316	36.81714286	163.1111111	96.5	90	0	1	0	1	0	1	1	0	0	0	0	1	1	13	4
80	1	36	1.35	127	3.8	94	27.4	10.15714286	25.1	10.4	203.7142857	17.5	31.25	1.75	-9.5	91.25806452	103.0277778	67.11111111	36.80375	131.1	97.48387097	90	1	1	0	1	0	0	0	0	0	0	1	1	1	5	15
70	1	22.5	1.25	139	4.2	112.5	25.05	10.93333333	30.16666667	18.13333333	130	22	39.75	4.35	-2	66.65217391	114.4038462	56.38461538	36.5	144.75	95.56521739	90	0	0	0	0	1	0	0	0	0	0	0	1	1	14	6
64	0	43	2.9	144	4.2	108.5	38.85	9.2	29	41.95	403	11	24.5	4.7	-12	81.32	117.8636364	74.09090909	36.54666667	190.75	98.81818182	2	1	0	0	0	0	1	0	0	1	0	0	1	1	3	15
77	1	72.5	2.65	137	3.7	103.5	31.4	10.86666667	31.2	23.825	333.3333333	18.5	32.5	2.45	-6	114.4482759	106.3214286	52	37.18857143	150.1428571	99.42857143	90	0	1	0	0	0	1	0	0	0	0	0	1	1	14	10
40	1	18	1.15	139	3.6	105	26.1	12.3	27.03333333	10.16666667	303.3333333	23	47.25	0.9	-0.5	106.56	123.4090909	68.31818182	36.61	109.6666667	97.61538462	90	1	0	0	0	0	0	0	1	1	0	0	1	0	14	3
82	1	15.5	0.9	136	4.1	105.5	31.65	9.333333333	30.76666667	10.4	123	24	37.5	2.4	0.5	65.81481481	125.3333333	63.7037037	35.96454545	154.2857143	99.74074074	72	1	0	1	0	1	0	0	0	1	0	0	1	1	14	8
63	1	8	0.55	138	3.5	106	25	10.26666667	31.56666667	16.66666667	121	21	39.25	2.1	-1	74.43243243	110.7857143	67.23809524	36.97826087	125.0789474	97.76	90	0	1	0	0	1	0	0	0	0	0	0	0	0	14	5
49	0	13	0.8	143	3.2	103.5	34.25	12.65	26.55	5.6	407.5	26.5	34	4.1	-1	119.4642857	109.1842105	73.36842105	37.23857143	104.3	97.53571429	90	0	0	0	0	0	0	0	0	0	0	0	1	1	14	7
60	1	7.5	0.9	137	3.7	101.5	34.55	10.65	26.2	13.65	166	22	34	1.4	1	106	125.72	65.92	38.478	122.5	94.82142857	90	0	0	0	0	1	0	0	0	0	0	1	0	0	14	3
74	0	12.5	1.05	140.5	3.9	111	49.75	10.22	30.24	9.44	147.6	23	34.25	4.85	-2	75.85294118	116.3333333	61.875	36.83730769	129	99.79411765	90	0	0	0	0	1	0	0	1	1	0	1	1	1	10	11
73	0	25.5	1.05	140	3.7	105	86.9	10.87142857	29.47142857	13.42857143	126	28	27.75	3.85	-2	80.42857143	116.3	43.45	38.11166667	191.6470588	97.26315789	90	0	1	1	1	0	1	1	0	0	0	0	1	1	9	13
75	1	11	1.05	135.5	4.2	102.5	29.3	9.866666667	33.3	6.466666667	127.3333333	26.5	38.25	1.45	2	76.75862069	120.3	61.73333333	36.312	115.4545455	96.6	90	1	0	0	0	1	0	0	0	0	0	0	1	0	3	10
21	0	7	4.4	136.5	3.7	103	28	11.3	30.8	7.25	340	24	36	1.2	0	102.0384615	118.36	72.72	37.33142857	129	95.07692308	90	0	0	0	0	0	0	0	0	0	0	0	1	0	14	3
49	1	62	7.7	139.5	3.8	93	95.05	7.8875	27.8625	15.175	99.25	16.5	32	11	-10.5	86.13513514	113.7368421	70.18421053	36.28333333	209.08	95.5	9	1	1	0	1	0	1	0	0	1	1	0	1	1	8	18
88	1	53.5	1.4	131.5	4	98.5	54.1	11.8	33.55	3.75	169.5	21	32.75	1.4	-6.5	74.12	105.48	54.32	36.82333333	84	99	90	0	1	0	0	1	0	1	0	1	0	0	0	1	14	8
79	0	24.5	0.7	142.5	4.6	112.5	42.5	9.42	30.66	23.78	254	21.5	39.25	4.4	-2.5	73.46666667	115.5625	36.28125	38.00823529	161.7894737	98.35	43	0	1	0	1	0	1	0	1	0	0	0	1	1	4	11
83	1	19	0.7	138	4.1	105	32.5	11.2	33.3	11.95	239	25	40.5	2.3	0	78.6	106.6	63.2	36.76285714	147.5	98	40	0	0	0	0	1	0	0	0	0	0	1	0	1	13	2
62	0	27	2	138.5	4.8	107	52	9.25	30.8	16.2	132	20.5	30	3.1	0	122.8	119.173913	65.26086957	37.305	106	99.96296296	90	0	1	1	0	0	1	0	1	0	0	0	0	0	5	11
37	1	20	2.4	139.5	3.4	105.5	31.25	13.94	30.82	14.5	276.4	15.5	37	4.7	-6	107	101.8333333	59.5	37.25	124.8571429	98.88461538	90	0	1	0	0	0	0	1	0	1	1	0	0	1	4	18
73	0	19	0.7	146	4.1	105	32.65	9.8	29.9	10.6	387	34	50.75	1.45	9.5	85.96	114.52	61.72	37.254	106.1666667	95.8	2	0	0	1	1	1	0	1	0	0	0	1	1	0	3	7
72	0	13.5	1.3	142	3.8	113	44.8	9.35	31.95	9.55	87	23	35.25	1.2	-0.5	93.86	120.2075472	57.70754717	35.50222222	121.8235294	97.82	90	0	0	1	0	1	0	0	0	0	0	0	1	0	10	8
73	1	48.5	2.15	139.5	4.6	106	27.8	11.9	27.8	15.85	230	16	26.5	1.55	-7	89.8	117.6	53.84	37.37	231.8	94.7037037	90	0	1	0	1	0	1	0	0	1	0	0	1	1	3	14
71	1	47	1.45	142	4.5	110.5	27.5	9.45	29.95	14.05	248.5	21.5	26	1	0	79.09375	141.8076923	55.26923077	36.49857143	171	98.6875	90	0	1	1	1	0	1	0	0	0	0	0	1	0	13	4
64	1	22.5	1.75	138	3.5	108.5	47.9	9.42	30.62	12.46	105.6666667	19.5	40	5.1	-9	75.28571429	75.88372093	46.51162791	36.97	251.3684211	95.42105263	15	1	1	0	0	0	0	1	1	1	1	0	1	1	3	17
65	1	13	1.2	142	4.6	106	31.6	11.4	31.9	8.6	121	28	36	1.75	2	71.28571429	128.5483871	65.48387097	38.59777778	111	94.64285714	90	0	0	0	0	1	0	0	0	0	0	0	0	1	11	6
60	1	38	1.85	133.5	4.1	100	85.45	9.02	26.36	11.24	332.2	20.5	41.75	0.9	-3	97	124.8461538	59.84615385	37.45875	175.625	96	90	0	1	1	1	0	0	0	0	0	0	0	1	0	13	7
51	0	14.5	1.3	138.5	3.3	111.5	32.9	11.475	28.25	8.725	192	16.5	31.25	0.9	-6.5	86.56	111.9423077	76.69230769	37.02125	112.4	95.875	90	0	0	1	0	0	0	0	0	1	0	0	1	1	14	7
72	0	39	1.75	138	4.3	103	39.3	10.92	31.3	6.64	131.2	16.5	35.5	6.5	-6.5	80.57692308	95.39285714	54.10714286	34.978	187.4444444	89.8	1	0	1	0	1	0	1	0	0	0	1	0	1	1	3	18
59	0	19	0.65	140.5	4.3	110.5	26.8	9.65	29.3	45.5	364.5	20	40	1.85	-0.5	94.61290323	99.79411765	55.25	36.95857143	124.25	99.17241379	90	0	1	0	0	1	0	0	0	0	0	1	1	1	14	4
64	1	12	0.65	137	4.1	107.5	35.25	13	30.53333333	16.8	150.6666667	22.5	36	1.65	1	78.23255814	117.975	65.46341463	37.04473684	133.0454545	96.375	90	0	0	0	0	1	0	0	0	0	0	0	1	0	14	6
65	0	7.5	0.55	141	3.7	102	24.9	10.33333333	27.4	19.43333333	376	25	41	1	1	98.2	134.24	72.32	37.18	198.1666667	96.08	90	0	0	0	1	0	0	0	0	0	0	0	1	0	14	4
64	0	10	0.65	137	3.4	103.5	33.65	9.066666667	29.61666667	2.433333333	122.8333333	27.5	35.75	1.95	3	97.07692308	145	66.27586207	37.90777778	130	96.21428571	90	0	0	0	0	0	0	0	0	0	0	1	1	1	10	7
82	0	46	0.9	146.5	3.6	100.5	21.9	11.2	29.5	8	200.5	39	49.75	0.8	13	74.76190476	126.3636364	52.13636364	36.83333333	107	95.22727273	90	0	1	0	0	0	0	1	0	0	0	0	1	0	8	10
38	0	10	0.8	140	3.3	111	59.55	8.15	29.61666667	17.23333333	101.3333333	20.5	33	4.4	-5	113.8	98.83333333	56	37.283	102.6666667	98.30232558	90	0	0	0	0	0	0	0	0	0	0	0	1	0	14	5
60	0	15.5	0.8	141	3.7	110	37.65	9.733333333	30.76666667	8.666666667	132	23	34.5	1.55	-0.5	68.95555556	121.5714286	64.28571429	36.89	123.7142857	98.84444444	90	0	0	0	0	1	0	0	0	0	0	0	1	0	10	6
96	1	11.5	0.95	136	3.2	97.5	29.1	9.8	30.05	10.65	269.5	28.5	34.75	1.35	5	81.08	127.04	52.68	37.07285714	198.7142857	98.2	90	0	0	1	1	1	0	0	0	0	0	0	1	0	8	6
55	1	14	0.75	137.5	4.3	106	24.2	11.26666667	29.33333333	12.4	159.3333333	22.5	36.5	2.25	-1	102.92	112.72	66.32	37.01	126.1363636	94.88	90	0	0	0	1	1	0	0	0	0	0	0	1	0	3	7
47	0	20	1.15	144	3.5	121.5	27.9	10.9	29.8	30.96666667	320.3333333	12	15	2.2	-28.5	120.2413793	94.12	66.56	36.72285714	187.4571429	99.81481481	90	0	1	0	1	1	0	0	0	0	0	0	0	0	13	3
84	0	16.5	0.7	142.5	3.3	110	33.35	10.53333333	33.26666667	17.56666667	149.6666667	24.5	57.75	1.85	4.5	69.51724138	108.9333333	53.7	36.71428571	119.0869565	98.13333333	90	0	1	0	0	0	0	1	0	0	0	0	1	1	7	8
56	0	9	0.75	138.5	3	109.5	30.55	9.066666667	31	11.83333333	124	21	41.25	1.5	1.5	73.73913043	119.7916667	60.95833333	37.27142857	132.5	97.34782609	90	0	1	0	0	1	0	0	0	1	0	0	1	1	3	11
34	0	7	0.7	131.5	2.7	94.5	29.35	7.8	32.325	13.025	173.25	24	37	2.1	1	102.1944444	99.97058824	51.88235294	37.985	121	97.94444444	90	0	0	0	0	0	0	0	1	0	0	0	0	1	11	8
76	0	10.5	0.7	137	4.2	109.5	31.65	10.475	29.425	13.925	201.5	22.5	34	1.95	-0.5	103.5862069	126.6896552	56.86206897	36.76785714	147.3518519	97.79310345	7	0	0	1	0	0	0	0	0	0	0	0	1	1	14	7
50	1	15	0.95	137.5	4	107	30.05	12.5	28.45	14.8	166.5	25	43.25	0.95	-1	99.90625	116.1212121	58.71212121	36.88857143	117.68	97.5	90	0	0	0	1	1	0	0	0	0	0	0	1	1	14	4
90	1	23	1.25	140	3.6	99	32.55	9.9	24.9	8.95	349.5	30.5	44.75	2.4	3.5	68.76	122.9583333	50.16666667	36.89714286	230.2222222	96.52	90	0	1	1	1	0	1	1	0	0	0	0	1	0	14	6
69	1	16	1.45	140.5	3.6	108	27	10.83333333	32.33333333	16.13333333	229.3333333	23	42.75	2.25	0.5	84.5	117.5675676	62.18918919	36.92857143	135.047619	97.11111111	90	1	0	0	1	1	0	1	0	1	0	0	1	1	14	4
81	1	28	1.6	136	3.8	99	63.45	11.025	31.05	21.15	172	20	35.25	3.95	-3	67.81481481	103.8064516	48.32258065	36.68142857	80.5	97.18518519	5	0	1	0	1	0	1	0	1	0	1	0	1	1	12	14
74	0	24	0.65	137.5	3.8	104	25.7	11.1	29.7	12.35	258	22	34	1.5	0	74.96666667	123.5517241	78.55172414	36.656	135.6666667	92.06666667	90	0	1	0	0	0	0	0	0	0	0	0	1	1	14	4
62	1	12	0.75	138.5	4.1	106	26.55	9.933333333	30.23333333	11.16666667	168	24	39.25	1.75	-0.5	89.93103448	111.6410256	62.19230769	36.85375	132.9545455	97.96551724	90	0	0	0	0	1	0	0	0	1	0	1	1	0	14	6
59	1	24.5	1.3	140.5	4.7	108	27.7	11.725	33.725	2.925	129.75	22.5	44	2.2	-1	102.9310345	90.71428571	67.28571429	38.05444444	111.8	98.2	90	0	0	0	0	1	0	0	1	1	0	0	1	1	10	12
70	0	19	0.9	138	4.7	102.5	27.6	11.33333333	31.5	16.26666667	481	20.5	45.5	1.8	-1.5	85.03846154	108.6666667	68.83333333	36.86166667	145.5	99.125	90	1	1	1	0	0	0	0	0	1	0	0	1	1	8	10
83	1	61.5	1.15	140	3.6	109	38.15	9.533333333	28.51666667	16.68333333	200.3333333	23.5	42	1.2	-2	82.98113208	111	49.21153846	36.86863636	205.6	98.41176471	13	0	1	0	0	1	0	0	0	0	0	0	1	1	7	5
79	1	23	0.85	140.5	4.6	111	25.9	10.86	32.06	8.4	76.8	23.5	37.5	2	-0.5	65.06896552	119.5277778	50.80555556	36.56785714	130.2727273	95.3125	90	0	1	0	0	0	0	1	0	1	0	1	1	0	14	6
76	1	20.5	0.65	139.5	4.1	102.5	29.2	13.075	32.25	4.9	176.5	22	40.75	2.7	-4	94.25	115.44	50.88	37.37833333	91.2	97.73913043	90	1	0	0	0	0	0	0	0	0	0	0	1	1	14	8
58	0	8	0.8	138.5	3.8	107	34.65	11.6	29.3	15.56666667	409.6	22	35.75	1.4	-1	92.78571429	97.36363636	59.85227273	36.19142857	142.4	97.86486486	90	0	0	0	0	0	0	0	0	0	0	1	0	1	14	4
44	1	16	1.2	142	4.3	114	22.6	9.866666667	25.06666667	19.03333333	600.6666667	19	33.5	1.55	-7	100.125	105.4038462	62.15384615	37.39	136.8571429	98.95833333	90	0	0	0	0	1	0	0	0	0	0	0	1	1	11	4
74	1	29	0.8	129.5	3.3	95.5	48.5	10.75	30.1	8.85	96.5	24	44	1.6	2	120.09375	94.12903226	60.64516129	37.28	130.3333333	94.78125	8	0	0	0	0	0	0	0	0	0	0	1	1	0	14	7
57	0	15.5	1.05	141	3.9	104	27.7	9.4	28.55	14.7	258.5	28	44	2.2	2.5	73.66666667	113.84	57.08	36.4	144.5	94.375	90	0	0	0	0	0	0	0	0	0	0	1	1	0	13	5
78	0	58.5	1.05	140	4.1	105	89.15	13.475	29.95	16.225	121.5	21	30.75	3.1	-3.5	67.84615385	100.96	57.52	36.86428571	183	98.44444444	9	1	1	1	1	0	1	0	1	0	0	0	1	1	3	16
60	1	25.5	1.2	137	3.6	106.5	30.45	8.88	30.1	3.78	88.2	22	34.75	1.9	-1.5	92.44444444	107.4444444	63.7962963	36.98666667	151.8	99.55555556	39	0	0	0	0	0	0	0	1	1	0	1	1	1	7	11
78	0	22	1.2	140.5	3.9	103	45.4	12.4	34	8.65	209	27	40	1.6	0	87.875	103.875	62.5	36.91285714	118.8	95.16666667	90	1	1	1	0	1	0	1	0	0	0	0	0	1	14	6
81	1	32.5	1.1	143	3.3	111	38.95	9.3	30.8	14.7	84.66666667	19.5	38.25	3.8	-4	81.17142857	99.84782609	50.10869565	36.564	139.2222222	98.25	90	0	1	1	0	1	0	0	0	0	0	0	1	1	14	11
68	0	11.5	1	140.5	3.3	109	29.1	8.55	26	19.4	292	25	59.25	1.05	3	113.625	108.6323529	59.80882353	36.77833333	140.3333333	96.28125	90	0	0	1	0	1	0	0	0	1	0	0	0	1	9	11
63	0	31	1.95	132	4.1	102	28.2	7.8	31.75	4.6	75.5	20	31.5	1.6	-5	104.56	145.8	80.56	37.56125	140.25	96.65384615	90	0	1	0	0	1	0	0	0	0	0	1	1	0	12	8
83	1	63.5	1.55	140.5	4.3	108	49.9	12.96666667	30.76666667	13.7	244.6666667	20	35	2.15	-4	79.72222222	106.5277778	45.31944444	37.38166667	137.125	96.52777778	90	0	1	1	0	0	1	1	0	0	0	0	0	1	14	9
81	1	15	0.85	139	4.9	111	39.35	10.36666667	32.16666667	12.23333333	126.3333333	24.5	37.75	2.5	-0.5	79.97058824	118.8857143	53.9	36.646875	118.8333333	98.35294118	90	0	0	0	0	1	0	0	0	0	0	0	1	1	3	7
78	0	43.5	1.15	140	4	108	33	10.325	31.9	20.425	170	16.5	31.5	3.85	-6	91.08695652	107.0416667	58.16666667	36.76666667	90.66666667	99.7826087	90	0	1	1	0	1	0	0	0	0	0	0	1	1	13	8
81	1	19.5	0.9	138	3	100.5	50.5	9.3	32.65	7.35	107	27	32	1.7	2	94.17857143	112.7777778	71.44444444	36.56285714	108	94.35714286	90	1	1	0	0	1	0	0	1	0	0	1	0	0	14	6
64	1	13.5	1	141.5	3.8	109.5	27.25	11.26666667	32.66666667	17.33333333	151.6666667	25	39.5	1.55	2	89.41666667	115.4583333	59.41666667	37.03913043	120.8235294	97.33333333	90	0	0	0	0	1	0	0	0	0	0	0	1	0	14	3
62	0	38.5	1.75	141	3.3	114	55.75	11.56666667	30.03333333	13.76666667	132.6666667	15.5	30.5	0.7	-9.5	99.37254902	100.8442623	58.46721311	37.58714286	129.75	96.26666667	90	0	1	0	0	0	0	0	0	0	0	0	1	1	12	9
49	1	16.5	1.85	139	4	107	26.7	15	27	3.95	341.5	15	33.5	2.6	-8.5	95.125	96.15833333	65.95833333	37.15857143	147.1538462	99.87878788	90	0	0	0	0	0	0	0	0	1	0	0	0	1	14	6
66	0	135	1.6	141	3.9	101	32.7	7.8	30.9	20.46	171	20.5	34	2.1	-1	73.53846154	125.3913043	54.91304348	36.75	253	98.88461538	28	0	0	0	0	1	0	0	1	0	0	0	0	1	7	14
36	0	26	1.4	135.5	3.7	109.5	34.15	9.5	30.55	10.95	133	16.5	35	2.2	-7	77.1875	97.40909091	55.86363636	37.39666667	120.25	98.9375	90	0	0	0	0	1	0	0	0	0	0	0	1	1	14	8
90	0	12.5	0.85	141	3.6	112.5	49.6	11.2	30.55	42.05	727.5	18	27.75	0.7	-3.5	93.5	106.875	52.36111111	36.935	99.71428571	96	90	1	1	0	0	0	0	1	0	0	0	0	1	1	12	5
68	1	23.5	0.95	136	4.2	103	45.6	12.4	31.26666667	12.03333333	147.3333333	19	33.25	1.5	-2	70.13636364	105.1923077	49.92307692	36.94285714	141.3333333	97.68181818	90	0	1	0	0	1	0	1	0	0	0	0	1	1	14	7
82	1	16	1.7	136.5	3.2	102.5	35.35	10.38	30.62	12.1	183.6	24	54.5	3.05	-1	85.65217391	102.64	64.6	36.65666667	135.8333333	97.88	90	0	0	0	0	0	0	0	0	0	0	0	1	1	11	11
62	1	18.5	0.9	140.5	4.3	108.5	33.75	13.2	30.5	16.56666667	174.6666667	25	45	1.75	1.5	88.41666667	107.96	58.44	37.00714286	137.4375	97.625	90	0	0	0	0	1	0	0	0	0	0	0	1	1	12	5
46	0	9.5	0.5	136.5	3.7	107.5	29.5	12.3	28.65	31.55	422.5	21	28.75	2.15	-1	111.0384615	112.8571429	73.25	36.40777778	119.8	100	55	0	0	0	0	0	0	0	1	0	0	1	0	0	3	8
87	0	36	0.95	139	4.2	103	26.2	8.5	26.4	8.75	226.5	23.5	39.25	2.05	-2	101.5526316	99.7027027	58.37837838	38.14222222	254.1666667	94.13157895	90	1	1	0	1	1	0	1	0	1	0	0	1	0	14	5
79	0	20.5	0.95	143	3.8	99	28.5	14.3	26.9	5.9	148.5	38.5	79	1.1	3	103.625	129.0217391	71.02173913	35.94571429	114.5	88.26086957	11	0	0	1	0	1	0	1	0	1	0	0	1	0	11	6
77	1	26	1.7	136.5	4.9	107.5	29.9	10.4	31.05	10.15	185.5	24	42.25	1.85	-2	73.75	113.1785714	59.92857143	36.305	132.6363636	98.60714286	90	0	0	0	0	0	1	0	0	0	0	0	1	1	14	3
65	1	56.5	1.45	148	3.7	119	31.7	12.8	34	19	172	21	34	1.2	-4	91.96	112.56	63.36	37.07142857	180.8125	98.21428571	90	0	0	0	1	0	0	0	1	0	0	0	0	1	14	10
23	1	72	2.05	136.5	4.2	104	36.3	12.53333333	29.6	13.4	111.6666667	24	38.25	1.55	0	93.54166667	104.4444444	66.55555556	37.956	144.25	97.83333333	90	0	0	0	0	0	0	0	0	0	0	0	0	1	11	14
83	1	16	2.3	136	4.3	107	40.75	10.2	29.56666667	14.23333333	134	24	38.25	2.45	-1.5	71.39393939	118.42	48.46	36.38	126.5714286	96.39393939	11	0	0	0	0	1	0	0	0	0	0	0	1	1	14	6
84	1	38.5	1.35	138	4.8	110	32.55	9.95	33.13333333	8.6	113	23	38.25	1.6	-0.5	71.58139535	129.5113636	61.76136364	37.425	120.5	98.39534884	90	0	1	0	1	0	1	0	0	0	0	0	1	1	14	7
53	1	11.5	0.8	142	4.4	107.5	28.35	9.525	29.35	19.75	209.25	23.5	39.25	2.8	0.5	102.9565217	104	61.04166667	37.26	140.8	96.86956522	90	1	0	0	1	1	0	0	0	0	0	0	1	1	14	5
52	0	18	0.9	139	4.7	98	32.6	8.4	26.8	17.9	445	26	60.5	1.2	1.5	111.72	95.70833333	61.45833333	36.60285714	81	95.66666667	23	0	0	0	0	0	0	0	0	0	0	1	1	0	14	2
80	0	14.5	1.55	138	4.5	109.5	41.65	10.45	29.375	17.3	133	20	28	4	-1.5	85.65116279	117.6904762	59.69047619	35.91315789	129.7391304	98.69767442	90	0	0	1	1	1	0	0	0	0	0	0	1	1	13	11
73	1	29	1.15	141.5	4.3	111	32.05	9.2125	30.9875	9.375	116.625	24	35	1.7	0.5	81.52272727	109.2325581	55.34883721	36.46341463	131.4666667	99.69767442	90	0	0	0	1	0	1	0	0	0	0	0	1	1	14	9
75	0	15	0.8	138	4.8	111.5	36.7	9.6	30.15	11.5	199	24.5	31	2.6	0	83.10344828	109.7166667	59	36.65714286	120.9473684	99.65517241	90	0	0	0	0	1	0	0	0	0	0	0	1	1	14	3
66	1	26	1.2	139	4.5	103	28.5	10.55	29.55	6.9	191.5	23	39	2.05	0.5	93.36363636	142.71875	60.8125	37.31444444	202.5	98.24242424	90	0	0	0	0	1	0	0	0	0	0	1	0	0	14	5
63	1	62	0.9	150	3	120	75.1	8	30.75	5.8	181	19	29	1.1	0	67.30434783	105.173913	56.30434783	35.78666667	78.75	97	22	0	0	0	0	0	0	0	0	0	0	1	1	0	12	3
47	1	14.5	1.45	138.5	4.3	110	31.4	9.8	28.93333333	13.76666667	168	23.5	36.75	1.5	-1.5	99.6	115.375	63	36.264	128.0833333	97.4	90	0	0	0	0	1	0	1	0	0	0	0	1	1	10	5
66	1	33	1.75	136	3.7	103.5	27.85	11.975	30.875	19.7	197.5	22	41.75	2.1	-4	72.64285714	128.578125	67.515625	36.06888889	205.7	98.4137931	90	1	1	0	1	0	1	0	0	0	0	1	1	1	13	11
56	1	18	4.05	141	4.4	107	30.15	13	32.45	22.25	178.5	26	50.75	4.1	-1.5	93.12	106.44	70.56	36.9	128.4	94.88461538	90	0	0	0	0	0	0	0	1	0	0	0	1	1	10	7
65	0	62.5	4.55	129.5	4.5	96	59.65	8.54	36.84	10.86	93.4	18.5	37	4.3	-11	86.21276596	100.3243243	42.72972973	36.68769231	87.77777778	97.45652174	1	0	0	1	0	0	0	1	1	1	0	0	1	1	6	13
85	0	16	2.75	143.5	2.8	106	32.4	11.4	27.75	13.05	420.5	29	90	0.7	1	88.84615385	116.6666667	66.77777778	36.59	124.3333333	99.25925926	90	0	0	0	0	0	0	0	0	0	0	0	0	1	10	9
86	1	47	1.75	144	4.5	110.5	150	13.75	30.55	8.45	109	24.5	29.25	3	-5	108.4583333	107.92	82.02	36.945	127.3333333	96.92857143	90	0	1	0	0	1	0	1	0	0	0	1	1	0	12	10
34	0	5	0.75	140.5	4.7	104.5	28.9	9.7	35.5	15.35	302.5	24.5	38	3.2	0	111.16	99.36363636	53.86363636	36.84333333	92.5	94.70833333	90	0	0	1	0	0	0	1	1	1	0	0	0	0	14	4
56	1	12	0.95	138	4.5	106.5	27.8	10.13333333	34.4	6.966666667	155	25	43.75	2.45	-1	96.80769231	108.4333333	50.46666667	36.8	129.3	97.59259259	90	1	0	0	0	1	0	0	0	0	0	0	1	1	14	5
85	1	18	1.15	138	4.6	105	28.25	10.56666667	30.4	13.36666667	119.6666667	23	39.25	1.75	1.5	66.13333333	105.9310345	50.79310345	36.65666667	120.15	98.26666667	90	0	0	0	1	0	0	0	0	0	0	0	1	1	7	7
92	0	44	1.1	139	4	105.5	32.15	9.725	30.475	8.55	114	18.5	29	6.3	-7	133.2068966	138.7692308	89.30769231	36.1175	113.5	96.91304348	17	0	1	1	0	1	0	0	0	1	0	0	1	0	5	14
79	1	12.5	0.75	138	3.9	110	25.55	10.525	34.75	10.975	137.75	22.5	42.25	1.55	0	93.74193548	109.3870968	57	36.96666667	154.3913043	97.64516129	90	0	1	1	1	1	0	0	0	0	0	0	1	1	14	9
69	0	17.5	0.7	139.5	3.5	105	47.5	11.68	31.5	10.8	195	27	41.5	2.05	3	81.07142857	106.3928571	56.5	36.76142857	172.9	97.33333333	90	0	0	0	1	1	0	1	0	1	0	0	1	1	14	3
89	0	19.5	0.75	139.5	4.2	106	39.05	9.375	31.475	11.975	245.25	25.5	37	2.55	0.5	112.1395349	120.3875	54.35	36.133	109.8333333	99.82142857	9	0	1	1	0	0	0	0	1	0	0	0	1	1	3	9
81	0	59.5	4.6	133	4.3	90.5	88.8	9.266666667	28.7	23.06666667	229.3333333	15	28.75	8	-14.5	69.61904762	110.984375	42.546875	36.56571429	138.6428571	95.25581395	90	0	1	1	1	0	0	1	0	1	1	0	0	1	13	10
81	1	25.5	1.2	142	4	105.5	36.3	15.1	31.25	12.15	204	26.5	39	1.45	1	81.64	153.8461538	70.30769231	36.86571429	166	93.92	90	0	1	1	1	0	1	1	0	0	0	0	1	0	14	4
54	1	10	0.8	140	3.8	105	28.6	12.46666667	32.56666667	11.8	147	26.5	43.5	2.1	8.5	105.7096774	102.755814	63.77906977	37.01111111	133.3888889	96.22222222	90	1	0	1	1	0	0	0	0	0	0	0	1	0	14	3
73	1	37	1.05	136	4.2	100.5	33.4	12.5	31.5	10.35	221.5	26	56	1	3	59.04651163	115.3863636	56.88636364	36.59	133.5	93.95348837	90	0	1	1	1	1	0	0	0	1	0	0	1	0	14	3
66	1	12	1.1	136	4.8	103.5	22.65	10.65	30.975	12.5	164.5	23	31.5	3.05	-6.5	70	99.21428571	50.27142857	37.43333333	130.76	95.13333333	90	0	0	0	0	1	0	0	0	0	0	0	1	1	14	5
62	1	14	1.45	136	4.2	108	27.7	11.4	32.2	12.15	200.5	23	38.5	1.15	-1.5	79.81481481	114.0357143	59.53571429	36.98411765	134.0769231	99.33333333	90	0	0	0	0	0	0	0	0	0	0	0	1	0	14	4
91	1	31.5	2.7	138	4.6	102	49.7	12.25	30.45	10.7	210	25.5	45	1.2	1	50.80769231	113.2307692	50.46153846	36.5	114.5	95.2	30	1	0	0	0	0	1	0	0	0	0	0	1	0	14	6
37	0	59	2.7	142.5	3.4	109.5	26.1	9.533333333	27	14.76666667	284	10	17.25	1.9	-13	101.8846154	111.375	60.66666667	37.07142857	231.0862069	98.61538462	90	0	0	0	1	0	0	0	0	0	0	0	0	0	14	5
54	1	8.5	0.45	139.5	3	111	49.1	7.4	29.6	16.9	145	20.5	34.5	2.05	-3	89.08	104.1538462	55.80769231	37.95111111	151.6666667	96.2	56	0	1	0	1	0	0	0	1	0	0	0	1	1	13	9
49	0	9.5	0.7	137.5	4.1	110	29.95	10.4	24.1	11.75	172.3333333	23	30	2.3	-2.5	82.66666667	108.9354839	64.35483871	36.5	120.8	98.53333333	90	1	0	0	0	1	0	1	0	0	0	0	1	1	3	7
50	1	15	1.1	129.5	4.1	98.5	56.2	9.775	33.025	13.4	44.25	20	33.25	5.95	-6.5	130.8275862	114.48	70.28	36.57285714	93.42857143	94.56666667	68	0	1	0	0	0	0	1	1	0	0	0	1	0	14	7
44	1	21	1.3	127.5	3.2	90	42.5	11.925	34.475	8.725	59.75	23	33.5	1.75	3	111.3076923	131.92	78.52	36.76285714	118.8333333	95.76923077	13	0	0	0	0	0	0	0	1	1	0	0	0	1	7	13
77	1	26	1.1	140.5	4	111	36.25	11.03333333	30.56666667	15.76666667	191	18	37.25	1.25	-5.5	64.80769231	119.3548387	67.61290323	36.28933333	112.4545455	98.8	90	0	0	0	0	0	1	0	0	0	0	0	1	1	14	3
52	1	32	1.7	139.5	3.9	105.5	33	14.25	32.8	16.85	237	18	45.25	3.05	-6.5	103.7407407	98.85714286	56.07142857	37.69714286	136.3333333	99	56	0	1	0	0	0	0	0	1	0	0	0	1	1	3	10
55	1	25.5	1.3	144.5	4.9	108	26.5	7.3	27.4	12.25	600.5	27.5	49	1.3	5	97.96153846	115.2727273	58.11363636	37.834	145.5	97.92592593	90	0	0	1	0	1	0	0	0	0	0	0	1	0	14	2
88	1	21	1.15	143.5	2.6	111.5	95.4	8.7	29.54	18.74	247.8	17.5	33.25	1.85	-4.5	88.72	105.7666667	51.7	36	183	99	90	1	0	0	0	1	0	0	0	1	0	0	1	1	14	8
85	1	25	1.5	142.5	4.5	113.5	28.45	8	29.26666667	13.46666667	80.33333333	19.5	41.5	2	-4	81.16216216	119.3243243	42.13513514	36.06764706	147.5	95.27027027	90	0	0	0	0	0	1	0	0	0	0	0	1	1	14	9
70	0	22.5	1	139	4.2	110	40.4	8.96	29.22	10.22	92.2	20	37.25	1.5	-3	83.22580645	115.2258065	64.25806452	36.04645161	131.6428571	99.09677419	90	1	1	0	0	0	0	1	0	0	0	0	1	1	13	7
56	1	30	2.05	140.5	4.3	109.5	34.05	8.9	32.05	13	129	21.5	41	7.9	-15	88.85365854	92.65517241	53	36.21428571	177.75	97.2	90	0	0	0	0	0	0	0	1	1	0	0	1	0	10	9
69	0	49	1.25	129	4.3	97.5	24.8	10.43333333	27.93333333	22.5	247.6666667	15	30	1.25	-8.5	62.40540541	117.525	49.425	37.145	180.4827586	97.43243243	90	0	1	0	1	1	0	0	0	0	0	0	1	1	14	8
79	1	14.5	0.9	139	3.9	108.5	39.15	9.2	31.6	10.35	105	23	32.25	3.45	0	73.66666667	108.6666667	57.94444444	35.11	114.75	97.57142857	90	0	0	0	0	0	0	0	0	0	0	0	0	1	14	5
30	1	11	1	138.5	3.6	99.5	38.45	9.0375	27.3375	33.9875	446.375	25	34.75	5.95	-2	136.0833333	109.84	52.68	37.75833333	76.5	97.75	90	0	0	0	0	0	0	0	0	0	0	0	1	0	14	5
55	1	79	1.5	133	5.2	94.5	93	15.32	29	18.56	225	19	40	4.7	-5.5	71	106.7222222	77.38888889	37.17944444	176.8333333	92.27272727	10	1	1	1	1	0	0	1	0	1	1	0	0	1	3	17
67	1	14.5	2.95	133	4.3	106	34.25	9.366666667	29.43333333	15.2	227.6666667	22.5	36.25	2.45	-0.5	103.1785714	102.4333333	60.63333333	37.17	129.8095238	99.13793103	90	0	0	0	1	0	0	1	0	0	0	0	1	1	14	6
67	1	32	4.1	136.5	3.5	98	59.35	11.2	31.15	14.75	177	27	39.5	1.95	0	77	108.65	44.45	36.378	137	98.36363636	90	0	0	0	1	0	1	1	0	0	0	0	1	1	14	11
89	1	49	1.65	147	3.2	110	34.2	10.6	30.1	13.6	100	22	39	2.6	-3	71.16666667	121	66.53846154	35.51833333	109.9090909	99.54545455	13	1	1	0	1	0	1	0	0	0	0	0	1	1	12	7
62	1	21	0.6	140.5	4.4	102	29.05	17.75	31.45	5.65	163	32	55.25	1.5	5.5	99.27272727	123.8913043	75.65217391	36.89833333	132.6666667	96.13636364	90	1	0	1	0	0	0	0	0	0	0	0	1	0	10	5
64	1	17.5	0.6	138.5	3.9	102	50.9	9.8	28	11.4	480.5	26.5	52	1	5	102.1666667	113.6956522	67.34782609	36.73333333	147.5	89.875	14	0	0	1	1	1	0	0	0	0	0	1	1	0	13	4
66	0	11.5	0.95	137	3.8	111.5	55.8	9.85	29.96666667	15.16666667	105.5	20	28.75	3.1	-1.5	76.96969697	124.3714286	65.77142857	36.39090909	117.5555556	97.52777778	16	0	0	0	0	0	0	0	0	0	0	0	0	1	3	12
83	0	20	1	141.5	3.8	108	83.75	10.425	30.75	21.775	384	19	31.5	1.4	-7	67.77272727	102.0454545	57.45454545	37.49315789	208.5	97.39130435	3	1	1	1	0	0	1	0	0	0	0	0	1	1	9	9
79	1	14	0.9	136.5	3.6	108	48.55	10.8	30.2	8	148.3333333	22.5	34	1.8	1	75.9375	101.7428571	61.27142857	36.66555556	123.1578947	99.53125	90	1	0	0	0	0	0	0	0	0	0	0	1	1	14	6
49	1	13.5	0.85	137.5	3.5	106	73.7	12.55	33.13333333	9.633333333	200.6666667	21.5	39.25	2.6	-4	70.73809524	97.92857143	64.95238095	38.06296296	134.5	96.54761905	90	1	1	0	0	1	0	1	0	0	0	0	1	1	6	7
63	0	32	1.5	138	4.1	105	25.2	9.133333333	26.96666667	21.73333333	211	24	40	1.65	-1	80.65517241	109.9310345	53.03448276	36.33777778	138.6842105	97.16666667	90	1	0	1	1	1	0	0	0	0	0	0	1	1	14	7
82	1	40.5	1.45	140.5	5	110	30.75	10.66666667	30.73333333	10.7	142.3333333	22	33.75	1.65	-4	84.13793103	122.9	52.33333333	37.06	145.2941176	97.13793103	90	0	0	0	1	0	1	0	0	0	0	0	1	1	14	10
31	1	24	1	143.5	3.9	114.5	25.3	9.25	29.5	7.6	73.5	24	39.25	0.7	-1	92.90909091	121.2727273	67.33333333	37.99888889	140.3333333	99.60606061	90	0	0	0	0	0	0	0	1	0	0	0	0	0	14	4
62	0	22	0.75	137.5	4.6	105.5	30.75	8.6	31.2	18.06666667	159.3333333	25.5	46.75	2.4	3	82.16216216	119.3414634	59.92682927	35.9	130.6666667	95.83333333	90	0	0	1	0	0	1	0	0	1	0	0	1	1	14	5
38	0	4.5	0.8	134.5	3.8	101	26.15	8.7	26.12	8.14	129	18.5	36.25	1.7	-3.5	119.2	127.6	78.48	37.32571429	118.5	100	90	0	0	1	0	1	0	0	0	0	0	0	0	0	14	2
78	0	29	1.15	141	5.1	112	38.5	9.033333333	27.76666667	17.3	281.6666667	22	39.75	1.7	-0.5	75.69230769	118	43.14814815	36.66923077	124.7692308	94.81481481	90	0	0	0	1	1	0	1	0	1	0	0	1	1	14	6
28	1	8	0.95	137	4.3	100	25.7	9.566666667	29.26666667	15.63333333	418.3333333	27	45.5	0.9	0.5	83.5	109.25	49.54166667	36.58857143	137.6666667	95.625	73	0	0	0	0	0	0	0	0	1	0	0	1	1	13	3
65	0	13	1.15	130.5	4.7	102.5	29.9	13.15	31.15	11.8	309.25	20	38.75	1.55	-7.5	71.61764706	120.1176471	62.02941176	36.77714286	105.3333333	98.85294118	90	0	0	1	0	1	0	0	0	1	0	0	1	1	13	5
56	0	40	1.95	144.5	4	112.5	24.7	8.1	29	8.3	173	23	39.25	1.2	0	93.37037037	160.8076923	75.30769231	37.22333333	238	97.62962963	90	1	0	0	1	0	1	0	0	0	0	1	1	0	9	6
79	0	88	1.25	136	3.6	95	87	6.78	30.6	13.42	188.2	23	44.5	1.5	0.5	92.64	118.64	55.28	37.23555556	185.3333333	98.48	90	0	0	0	1	0	1	0	0	0	1	0	0	1	14	11
76	1	14.5	0.85	134.5	3	99.5	27.7	12.1	30.4	18.1	146	24	27	2.2	0	94.7	128.0714286	56.35714286	38.14923077	136	94.5483871	90	1	0	0	1	1	0	0	0	0	0	1	0	0	13	6
77	1	15	2.1	136	4.4	106.5	31.9	11.05714286	29.3	15.7	111.8571429	19	35.25	4.05	-4	90.86956522	105.7894737	41.84210526	36.5	180.9047619	99.30434783	90	1	0	0	1	1	0	0	0	0	0	0	1	1	12	13
91	0	31	1.2	143	4	98.5	26.5	11.15	31.15	8.3	206.5	36.5	70.75	1.1	11.5	103.5925926	98.625	55.70833333	36.26714286	127.4	94.04	90	0	1	1	0	1	0	1	0	0	0	0	1	0	13	4
55	0	22	1.45	144	3.7	104.5	30.45	10.1	29.7	9.76	84.4	25.5	38.75	2.75	3	97.5	115.203125	67.28125	36.48833333	130.4285714	97.93103448	4	0	1	1	0	0	0	0	1	1	0	0	0	1	14	8
70	1	23.5	0.7	130.5	3.7	97.5	36.55	16.8	30.16666667	7.566666667	113.6666667	20	28.75	2	-1.5	128.9772727	119.6756757	81.10810811	37.43777778	113.6666667	91.28888889	90	0	0	1	0	0	0	0	0	0	0	0	1	0	14	3
66	1	17	1.15	138	4.8	109.5	33.75	10.33333333	29.48333333	15.05	213.5714286	24	35.75	1.3	0	78.09090909	107.4571429	56.2	36.91	121.5882353	98.46875	90	0	0	0	0	0	1	0	0	0	0	0	1	1	14	5
67	1	24	0.9	139.5	4.1	105.5	32.2	10.4	32.46666667	7.4	116.6666667	24.5	46.5	2.6	1.5	79.67857143	110.4827586	60.24137931	37.7	123.5	98.75	90	0	0	0	1	1	0	0	0	0	0	0	1	1	14	8
66	1	16	1.1	139	2.9	108.5	26.05	9.225	31.05	0.1	39	20	32	0.7	0	98.7962963	128.9787234	69.61702128	39.13529412	118.6666667	98.62962963	5	0	0	0	0	0	0	0	0	0	0	1	1	0	8	7
76	0	42.5	1.25	130.5	3.7	104	32	9.55	29.95	14.35	311	19.5	42.75	0.85	-6.5	90.73913043	123.8125	49.54166667	36.85	101	97.82608696	90	0	1	0	1	0	0	0	0	0	0	0	1	0	13	6
26	1	7	0.65	140	3.8	102.5	29.3	11.05	30.35	8.1	238	28.5	33.25	1.4	3	104.3913043	121.952381	68.16666667	37.53888889	117.8333333	99.30232558	90	0	0	0	0	0	0	0	0	1	0	0	1	0	13	2
65	0	9	1.8	141.5	3.8	112	26.6	8.933333333	28.7	8.366666667	115.6666667	25.5	40.25	2.25	0.5	80.14285714	114.3214286	53.35714286	36.56296296	137.952381	100	90	0	0	0	1	0	0	0	0	0	0	0	1	1	14	3
79	1	41.5	2.7	134.5	4.6	99	29.7	9.55	28.8	14.35	169	23.5	43.75	1.4	-1	107.2333333	123.24	63.44	36.86571429	129.3333333	94.83333333	90	0	0	0	1	0	1	0	0	0	0	1	1	0	14	7
81	1	24.5	1.55	143	3.5	108	28.3	11.175	29.35	12.6	104	26.5	48.5	5.85	-6.5	80.34615385	107.8571429	54.08928571	36.285	150.5294118	98.53846154	90	0	0	1	0	0	1	0	0	0	0	0	1	1	3	12
64	1	19	0.95	144	3.8	106	28.5	9.8	30.4	10.05	115.5	24.5	53.25	2.85	-1	84.08	113.84	55.4	37.01714286	129	94.12	90	0	1	0	0	0	0	0	0	0	0	0	1	1	13	6
79	1	22	1	142	3.7	103	44.55	12.03333333	33.9	10.8	246	28	58	1.75	5	72.88235294	108.6363636	52.66666667	36.46857143	187.25	93.70588235	90	0	1	1	1	1	0	1	0	1	0	1	1	0	14	4
85	1	19	1.4	140	3.4	109.5	27.7	9.833333333	30.73333333	14.93333333	156.6666667	22.5	35	2.05	-1	85.08333333	124.6	55.84	36.698	149.90625	98	90	0	0	0	1	0	1	1	0	0	0	0	1	1	14	5
72	1	53.5	1.4	137	3.6	99.5	44.3	8.75	30.7	22.9	231.6666667	26.5	40.5	2.25	0.5	89.25925926	102.5357143	51	37.7425	222.75	99.03703704	87	0	1	0	0	0	1	1	0	0	0	0	1	1	14	10
79	0	30	0.9	134.5	4.2	96.5	91.8	9	32.15	14.55	347.5	26.5	47.25	1.3	1.5	106.5	115.84	49.92	36.90833333	160	97.88461538	90	0	0	1	0	1	0	0	0	0	0	0	1	1	14	8
73	1	18.5	1	139	4	108	29.2	10.8	34.3	6.75	85	24.5	32	2.75	-3.5	73.07407407	110.1206897	56.67241379	36.55333333	124.6315789	95.46153846	90	0	0	0	1	1	0	1	0	1	0	0	1	1	3	10
66	1	14	2.2	141.5	3.3	110	25	10.9	29.23333333	10.13333333	234.3333333	23.5	42	0.75	-1.5	76.44736842	144.78	73.16	36.75285714	78.3	98.92105263	90	0	0	1	0	1	0	0	0	1	0	0	1	1	14	6
84	0	31	0.8	142	4.2	108.5	28.6	8.333333333	29.73333333	23.96666667	476.6666667	25	36.25	2.7	2	80.28571429	112.0576923	53.74038462	36.2047619	129.6190476	98.70833333	90	1	0	1	0	0	1	0	0	0	0	0	1	1	14	4
28	1	11	0.55	141.5	3.9	102	25	10.3	29.1	7.75	223.5	23.5	36.5	1.2	3.5	66.84	105.0434783	68.56521739	36.99166667	144.25	99.36	90	0	0	0	0	0	0	0	0	0	0	0	1	0	3	4
48	0	10.5	0.6	144.5	3.4	110.5	28.95	10.1	28.6	7.1	199.25	24	33	2.3	2	74.65384615	116.6923077	65.84615385	35.7775	132.2	98.42307692	90	0	0	0	0	0	0	1	0	0	0	0	1	0	10	4
75	1	14	0.8	137.5	3.8	107.5	30.85	10.23333333	22.4	7.333333333	112.6666667	24.5	36	2.2	1.5	91.96153846	100.3333333	50.95454545	36.742	124.5882353	98.38461538	90	0	0	0	0	0	0	0	0	0	0	0	1	1	3	7
85	1	31.5	1.75	139.5	3.3	105	68.7	11.775	29.625	23.425	181.75	21.5	61	1.5	-4	92.52	124.5416667	62.66666667	36.70857143	152.4	95.84	90	0	1	1	1	0	0	0	0	0	0	0	0	1	14	5
67	0	20.5	0.85	141.5	4.5	107.5	29.25	9.566666667	28.23333333	15.33333333	182	28	47.5	2.85	0	86	115.7307692	55.19230769	37.47142857	134.3181818	96.92307692	90	0	0	0	0	1	0	0	0	1	0	0	1	1	3	7
84	0	34.5	1.6	141.5	3.2	107.5	22.8	9.966666667	26.76666667	2.066666667	48	24.5	30.75	2.75	0	53.5	135.1034483	68.13793103	36	136	97.06666667	90	0	0	0	0	1	0	1	0	0	0	0	1	0	14	5
82	1	53	3.15	135.5	4.3	104	45.75	8.433333333	31.63333333	11.33333333	177.3333333	19.5	30.25	1.2	-2.5	83.24242424	132.5172414	52.65517241	36.6	220.6	96.90625	26	0	1	0	1	1	0	1	0	0	0	0	1	1	3	9
66	1	35	2.7	130.5	3.8	97.5	33.45	8.3	29.5	11.8	162	25.5	39	1.3	-1	102.1818182	114.1818182	58.09090909	36.68285714	104.6666667	97.72727273	90	1	1	0	1	0	1	1	0	0	1	0	1	1	14	11
79	1	20	4.45	139	4.7	106.5	31	8.566666667	32.36666667	3.5	101.3333333	22	41	1.05	-1.5	65.41935484	112.5151515	48.57575758	36.93	130.9444444	96.93548387	90	0	1	0	0	0	1	0	0	0	0	1	1	1	14	7
55	0	11	0.9	140.5	4.2	107.5	28.05	10.33333333	26.86666667	9.033333333	208.6666667	25.5	49	0.8	0	84.89655172	104.75	59.82142857	37.0275	137.5	94.23333333	90	0	0	0	0	0	0	0	0	0	0	0	1	0	14	5
67	0	27	1.15	139.5	3.9	103.5	24.35	11.25	32.15	10	213	26	49.5	0.7	0.5	77.33333333	134.75	75.25	37.5225	110.3333333	97.03846154	90	0	0	1	0	0	0	1	0	0	0	0	1	0	13	6
67	1	13	1.65	139	4.1	106.5	28.95	9.966666667	30.8	16.13333333	159.3333333	25.5	44.25	2.15	0	89.75757576	118.3235294	56.58823529	36.89	129.9444444	97.18181818	90	0	0	0	0	0	0	0	0	1	0	0	1	1	3	8
32	0	41	1.45	129.5	4.7	98	66.95	7.7	38.4	34.35	153	18	47.75	4.2	-7.5	90.96	124.6	67.44	36.72285714	178.1428571	93.84	90	0	0	0	0	0	0	0	1	0	0	0	1	1	3	20
92	0	21.5	1.15	135	3.5	98	24.45	11.7	26.63333333	21.1	233.3333333	25	52.75	2.15	0.5	66.94117647	126.1724138	60.96551724	36.43666667	185.6	97.20588235	90	0	1	1	1	0	0	0	0	1	0	0	1	1	9	6
89	1	18.5	1.25	139.5	4.6	113	33.6	11.25	31	19.2	123.3333333	19	37.5	2.45	-2	72.78571429	122.4186047	55.37209302	36.6844	130.25	98.11904762	90	0	0	0	0	1	0	0	0	1	0	0	1	1	3	9
23	1	14	0.8	141	4.2	109	27	13.25	27.65	14.7	238	24	35.25	2.085	-1	99.09756098	125.2564103	63.94871795	37.45142857	94	99.975	90	0	0	0	0	0	0	0	0	1	0	0	0	0	10	3
38	0	7	0.8	141	3.9	111	38	11.25	30.75	20.25	275	22	43.75	0.7	-5.5	83.3030303	110.6071429	66.42857143	36.902	117	97.34375	90	0	0	1	0	0	0	0	0	0	0	0	1	1	14	7
84	0	47.5	1.8	144	4	106.5	28.3	10.76666667	29.3	25.6	287.6666667	28.5	37.75	2.3	3.5	62.08	117.7083333	44.75	36.75285714	109	97.92	90	0	0	1	0	0	1	0	0	0	0	0	0	0	11	7
91	1	50	1.85	133.5	3.3	89	49.8	11.66666667	26.83333333	12.36666667	239	25.5	37	2	4	88.67567568	95	61.47058824	36.73	167	98.78378378	4	1	1	0	1	0	1	0	0	0	0	0	1	1	12	7
75	1	19	1.05	132.5	4.5	101.5	103.65	10.7	29.9	20.85	422.5	22.5	34.75	1.3	-2	118.2083333	108.9583333	55.29166667	36.685	161	95.82608696	90	0	0	0	0	0	0	0	0	0	0	0	1	1	14	5
77	0	33.5	0.9	135	3.9	104	27.6	9.85	27.7	4.5	198.75	24	32	2.2	0	102.625	108.2608696	53.39130435	36.57285714	250.5555556	97.54166667	90	0	1	1	1	0	1	1	0	0	0	0	1	0	14	2
58	1	22.5	1.1	143.5	3.6	109.5	91.2	9.614285714	31.1	6.314285714	127.3333333	25.5	40.5	3.65	-2.5	93.44230769	114.3207547	61.98113208	37.0675	203	98.86538462	90	0	0	0	1	0	0	0	1	1	0	1	0	0	6	14
64	1	16.5	1.85	144.5	3.5	99.5	40.5	11.84	31.46	7.34	141.2857143	30	40	6.25	-0.5	126.3513514	141.5526316	65.23684211	38.488	255.28	95.89473684	90	0	0	0	1	1	0	0	1	0	0	1	1	0	13	11
65	1	31	2.05	134.5	4.4	91.5	39.2	12.9	26.1	4.9	200	35.5	68	0.75	9.5	72.36842105	103.9142857	58.71428571	37.97875	108.5	96.47368421	90	0	1	1	0	0	1	1	0	0	0	0	1	0	13	7
72	1	58	1.35	126.5	4.8	96.5	26	7.633333333	29.43333333	5.233333333	800.6666667	15.5	30.75	0.65	-7	83.96153846	107.0394737	54.21621622	37.22333333	125	99.04545455	90	0	0	0	0	1	0	0	0	0	0	0	1	0	14	4
51	1	8	0.65	136	4.2	106.5	31.5	9.1	30.36666667	11.83333333	73	23	39.75	2.2	1	95.71875	108.9117647	59.64705882	37.02666667	136.1363636	99.34375	90	0	0	0	1	1	0	0	0	0	0	0	1	1	14	6
92	0	26.5	0.95	146.5	4	112	26.8	10.35	30.7	8.15	150.5	27	37.75	1.5	2	78.13043478	148.3809524	55.95238095	37.10428571	112	97.39130435	90	1	1	0	0	1	0	1	0	0	0	0	1	0	14	3
74	1	18	0.95	140	4.2	109	43.8	9.133333333	22.1	13.8	140.6666667	25.5	37.5	1.8	3	85.43137255	107.2692308	50.41346154	36.132	126.1666667	98.54901961	90	0	1	0	0	0	1	0	0	0	0	0	1	1	4	8
63	1	19	1.65	143.5	3.7	111.5	31.45	11.3	30.06666667	8.433333333	163	24	37.75	2.4	-1.5	86.90625	118.2941176	63.16176471	37.52833333	135.8611111	98.78125	90	0	1	0	1	1	0	0	1	0	0	0	1	1	3	10
72	1	39.5	1.65	143.5	4.6	111	25.9	9.011111111	29.82222222	13.52222222	174.8888889	17	38.5	4.55	-8	123.0740741	115.1216216	69.90540541	37.475	139.125	96.40740741	90	1	1	0	0	0	1	0	0	0	0	0	1	0	13	5
75	0	23	0.85	132	2.6	98.5	37.05	13.7	31.66666667	8.766666667	113	23.5	47	1.2	-2	84.86666667	97	51.1	37.45	87	96.31034483	90	0	0	0	0	1	0	0	0	1	0	0	1	0	14	5
65	1	11.5	0.75	136	3.4	104	35.9	10.06666667	29.2	6.2	190.3333333	17.5	36	1.4	-7.5	77.38461538	113.125	51.20833333	37.02571429	121.5	96.15384615	90	0	0	0	0	1	0	0	0	0	0	1	1	1	14	6
74	1	16.5	0.8	141.5	3.8	112.5	34.75	9.2	31.2	12.33333333	109.3333333	24.5	37.25	2.55	-3	87.09677419	112	54.51612903	36.69	141.3809524	97.77419355	90	0	0	0	1	1	0	0	0	1	0	0	1	1	3	12
92	0	19	0.95	134	3.1	97	31.85	12.5	31.7	8.25	253.25	30	45.5	1.2	4	82.42857143	131.1785714	61	36.88875	159.3333333	96	90	0	1	1	0	1	0	1	0	0	0	0	1	0	10	6
83	1	61.5	1.55	138	4.5	100	101.35	10.75	33.2	13.2	206	29.5	60.5	2.15	0.5	88.67647059	96.62857143	44.88571429	36.46166667	142	96.3125	20	1	1	1	0	1	0	1	1	0	0	0	1	1	7	10
75	1	33.5	3.05	137.5	4.3	103.5	60.2	8.357142857	27.2	45.66666667	336.8333333	20	37	3.45	-4.5	91.26923077	95.20833333	48.125	36.48	145.875	96.7037037	90	1	1	0	0	0	1	1	0	0	0	0	1	1	14	11
58	1	19.5	1.1	141	4.6	109	38.55	8.4	25.26666667	14.83333333	226.6666667	25.5	38	1.75	3.5	97.17241379	112.0666667	63.96666667	36.84074074	147.3571429	96.55172414	90	0	1	1	1	1	0	0	0	0	0	0	1	1	14	7
55	1	13	0.9	139	4.2	110.5	31.55	11.8	32.53333333	8.633333333	117.3333333	26.5	37.5	1.45	-1	76.07142857	125.8833333	62.66666667	36.74166667	118.1428571	99.03448276	90	0	0	0	1	1	0	1	1	1	0	0	1	0	10	4
89	1	28	0.9	134	3.4	103.5	34.25	8.25	30.95	9.325	82.25	16.5	33	4.3	-4	87.66666667	113.875	46.41666667	36.15652174	210.7413793	99.25	11	0	1	0	0	0	0	0	0	0	0	0	1	1	3	14
72	1	47	1.7	140	3.5	101.5	35.85	11.6	34.6	7.8	143.75	23.5	38	2.5	3	77.13513514	170.3548387	82.03225806	36.895	239.2857143	97.54054054	90	0	0	0	1	1	0	0	1	0	0	1	0	0	10	6
51	1	14.5	1.35	140.5	3.6	106	27.85	10.85	27.65	18.95	267.5	21.5	31	0.8	0	80.30769231	138.12	92.64	37.32571429	100.4	98.92307692	90	0	0	0	0	0	1	0	0	0	0	0	1	0	11	3
70	1	19.5	1.05	137	4.5	107.5	34.8	9.425	29.325	18.5	255	23.5	38.75	2.4	-2	89.86666667	111.983871	56.25806452	36.65714286	128.5	98.46666667	90	0	0	0	1	1	0	0	0	0	0	0	1	1	14	6
80	1	80.5	2.05	128.5	3.4	92	58.35	8.85	31.9	111.2	152.5	17.5	22.5	1.95	-4.5	85.34615385	118.16	56.4	36.39	281.8	94.61538462	90	1	1	0	1	0	1	1	0	0	0	1	1	0	14	7
64	0	23	0.85	134.5	3.1	103.5	30.35	11.2	30.5	10.4	292	21	35.25	1.9	-3.5	89.33333333	104.1333333	57.04444444	37.10166667	103.1666667	96.81818182	90	1	1	0	0	0	0	0	0	1	0	1	1	1	14	8
56	0	17	1	139.5	4.2	95.5	47.15	9.55	31.8	3.55	64	26.5	49.75	2.85	1.5	100.52	145.44	84.72	36.93	134	95.64	90	0	0	1	0	0	0	1	1	0	0	0	1	1	13	7
82	1	13.5	1.1	142	4.2	115.5	35.8	10.1	29.6	12.4	116.6666667	24	35.5	1.6	0	84.53846154	123.3333333	48.33333333	37.28608696	116.826087	97.76923077	90	0	0	0	1	1	0	0	0	1	0	0	1	1	14	6
81	1	20.5	1.65	136.5	4.4	108	34.5	12.45	35.75	17.475	186.5	14.5	40	3.05	-10	68.3125	103	55.14285714	36.6775	128.5	98.875	90	0	0	1	0	0	1	0	0	1	0	0	1	1	14	11
80	1	16	1.05	137	3.9	105	30.15	9.033333333	26.13333333	13.86666667	227.3333333	25	37	1.65	2.5	87.89655172	117.3333333	56.3	36.79	147.826087	96.25	90	0	0	0	1	1	0	0	0	0	0	1	1	1	14	6
66	1	14.5	1.15	141.5	3	114	42.25	11.46666667	30.9	8.433333333	187.3333333	19.5	34.75	2.35	-1	77.44117647	111.6176471	68.41176471	36.1875	129.0588235	97.3030303	90	0	0	0	0	1	0	0	0	0	0	0	1	1	14	3
92	0	36.5	1.35	140	4	100.5	90.1	7.566666667	31.63333333	12.88333333	111.2857143	25	43	3.4	0	60.57575758	95.06756757	38.93243243	36.39818182	156.3333333	96.36363636	86	1	1	0	0	0	1	1	0	0	0	0	1	1	14	9
66	1	13	1.25	133.5	3.7	96.5	29.5	11.925	33.5	13.475	173	28.5	31.75	1.5	2	77.45833333	117.96	64.6	36.33428571	227.6	97	17	0	0	0	1	1	0	0	0	0	0	1	1	1	3	15
64	1	27	1.15	135	3.6	105.5	81.2	15.875	31.15	21.875	244.75	17	34.75	2.55	-9.5	79.76923077	102.9464286	52.71428571	34.368	178.4	97.92	90	1	1	0	0	1	0	0	0	1	0	0	1	1	14	9
54	1	16.5	0.7	135.5	2.5	97.5	44.55	9.633333333	24.33333333	31.7	94.33333333	25.5	35	5	4.5	89	113.5483871	57.22580645	36.8325	234.4545455	98.4516129	17	0	0	0	1	0	0	0	1	1	0	0	1	1	3	11
63	1	14.5	0.9	139	4.2	109.5	27.8	11.975	32.175	13.175	139.5	25	42.5	1.65	-1	64.51515152	124.2121212	66.51515152	36.67	123.7647059	96.39393939	90	0	0	0	0	1	0	1	0	1	0	0	1	1	3	8
45	1	39.5	3	134	3.6	103.5	27.35	9.8	32.4	21.6	157.6666667	14.5	38.75	1.65	-9.5	103.1481481	127.2962963	62.85185185	37.0075	231.6	96.62962963	90	0	0	0	1	1	0	0	0	0	0	0	1	1	10	12
54	0	81.5	3.2	138.5	4.4	104.5	29	8.5	26.45	4.675	279	20.5	36.5	1.05	-3.5	81.25	107.8666667	61.36666667	37.6675	125.25	98.85714286	90	0	1	0	1	0	1	0	1	1	0	0	1	1	3	16
77	0	19.5	0.85	136	4.2	96.5	41.1	12.5	29.95	11.6	214	33	61	0.8	3	89.8	112.137931	52.37931034	37.78428571	183.6666667	98	90	1	1	1	0	1	0	1	0	0	0	0	1	1	14	4
49	1	20	0.8	136	4.2	108	24.05	9.833333333	28.1	11.66666667	268	24.5	38.25	1.45	2	88.69565217	104.96	53.72	37.28444444	116.3888889	99.70833333	90	0	1	1	1	1	0	0	0	0	0	0	1	1	14	4
82	1	19	0.75	136	4.3	106	35.2	11.1	31.16666667	14.16666667	192.3333333	24	38	1.75	0	83.0952381	105.1860465	48.37209302	36.36382353	127.6428571	98.325	90	1	0	0	0	1	0	0	0	0	0	0	1	1	14	4
76	0	19.5	1.05	139	3.7	102.5	33.25	12.55	28.75	18.3	302.5	27	40	1.4	4	104.2413793	116.125	56.5	36.03285714	126.5	96.4137931	18	1	1	1	0	1	0	0	0	0	0	0	0	1	14	2
72	0	15	1.25	138.5	3.5	101	33.3	11.65	27.75	17.85	200.5	15.5	32.25	2.5	-6.5	110.72	108.25	63.70833333	36.92666667	102	97.56	41	0	1	0	0	0	1	1	0	1	0	0	1	0	13	4
67	1	18	1	141	3.9	114	27.35	9.066666667	31.76666667	10.13333333	104.6666667	22.5	38	1.5	-0.5	80.22222222	117.2307692	55.02564103	36.73625	124.8666667	98.13888889	90	0	0	0	1	1	0	0	0	0	0	0	1	1	14	7
51	1	11.5	0.85	137	4.1	104	28.5	12.03333333	29.2	14.06666667	136.3333333	23.5	38	1.6	-0.5	74.65384615	124.3333333	70.37037037	36.79333333	130.0526316	98	90	1	0	0	1	0	0	0	0	0	0	0	1	0	3	6
75	0	13.5	1	137.5	4.5	104	28.5	8.48	30.78	14.14	137.6	23.5	44.5	1.8	0	118.7377049	100.1125	54.63125	36.84166667	270.8	96.08064516	90	0	1	0	1	0	0	0	0	0	0	1	1	1	14	8
61	0	15	0.95	134	4.1	103	29.65	13.35	31.9	6.6	221.5	22	38.75	1.35	-0.5	93.83333333	118.5833333	58.77777778	37.11142857	139.25	96.11111111	90	0	0	1	0	0	0	0	0	0	0	0	1	1	14	5
56	1	16	0.95	138.5	4.2	106.5	30.85	11.46666667	30.1	11.36666667	215	25	47.25	1.5	-1	99.83333333	104.9615385	59.42307692	37.32916667	121.5416667	95.625	90	0	0	0	0	0	0	0	0	0	0	0	1	0	3	7
58	1	16.5	0.85	136.5	4.4	106	33.35	10.76666667	33.46666667	16.03333333	219.6666667	25.5	37.25	2.45	-1.5	82.73913043	116.9130435	69.82608696	37.01666667	126.55	96.90909091	90	0	0	0	0	1	0	0	0	0	0	0	1	0	14	3
68	0	32.5	1.15	136	4	94	25.4	9.15	27.7	21.1	467.5	27.5	51.5	2.65	4	97.04	113.44	71.44	36.55571429	140.75	98.16	12	0	0	0	0	1	0	1	0	1	0	1	1	1	3	11
59	0	92.5	7.6	133	4.2	94.5	39.4	8.8	30.06666667	46.5	298.6666667	20	35.75	1.65	-1	91.17241379	108.8214286	53.69642857	36.80222222	225.6	98.5862069	90	0	0	0	0	0	1	0	0	0	1	0	1	1	5	12
92	0	47	3.65	131.5	4.7	96	103.7	7.666666667	26.53333333	9.366666667	286.6666667	24.5	44.25	0.9	-4	62.92	110.1290323	44.09677419	36.93	134.1666667	98.13333333	90	0	0	1	0	0	1	0	0	1	1	0	1	1	14	13
48	0	16	1.1	136	3.2	106.5	33.6	12.6	31.03333333	10.6	232.6666667	18.5	39	1	-4	118.2727273	99.64285714	71.53571429	37.4575	127	97.125	90	0	0	0	0	0	0	0	0	1	0	0	1	1	13	1
85	1	30.5	1.7	139.5	4	108	31.3	8.7	32.1	12.63333333	153.6666667	24	36.25	1.3	1.5	62.29032258	123.7878788	44.18181818	36.16071429	121.7777778	97.87096774	90	0	0	0	0	0	1	1	0	1	0	1	1	1	14	7
76	0	18.5	0.8	138.5	4.3	112	26.9	10.95	32.2	16.05	194	16	29.25	1.65	-8	76.13043478	101.2608696	52.19565217	36.15666667	170.5	99.32608696	90	0	0	0	0	1	0	0	1	0	0	0	1	1	14	7
54	1	17	1.95	137.5	4.1	102.5	25.15	9.466666667	32.33333333	6.4	69.33333333	25.5	45.25	0.9	4	60.64	98.33333333	58.58333333	37.36	180	99.46153846	90	0	0	0	0	0	0	0	1	0	0	0	0	0	11	8
69	1	64.5	2.05	140	3.8	100	46.2	10.9	33.4	7.2	129.5	13.5	31	6.95	-7.5	98.21686747	93.21354167	50.17708333	37.08	87.25	91.87654321	2	0	0	0	1	0	1	0	0	0	0	1	1	1	14	16
71	1	11.5	1	140	4	106	26.7	13.65	31.8	13.95	121.5	22	36	1	-2	114.9310345	104.5	78.96428571	36.99142857	118	96.82758621	90	0	1	1	0	0	0	0	0	0	0	0	1	0	9	7
79	0	23	1.15	140	3.2	106	36.1	9.85	27.1	11.2	339.5	23.5	33	2.8	1	69.7	120.9666667	49.41666667	36.31571429	172.8	98.39285714	90	0	0	0	0	1	0	1	0	0	0	0	1	1	10	6
62	1	21	1.15	138.5	4.7	106.5	26.5	9.32	31.48	16.6	173	22.5	38.75	3.3	-0.5	75.67647059	109.4285714	58.11428571	36.84047619	133.0434783	96.5	90	0	0	0	0	1	0	0	0	0	0	0	1	0	14	8
83	0	9	0.7	138	3.7	105	32.25	9.2	31.7	10.73333333	108.3333333	26	40.5	2.65	0	79.375	119.875	54.25	36.56666667	122.5294118	98.21212121	90	0	0	0	1	1	0	1	0	0	0	0	1	1	14	4
75	1	20.5	2.35	138.5	4.3	104.5	44.7	10.9	29.2	25.75	145.5	23.5	43.5	1.85	0	91.2	94	45	37.065	137.6666667	95.92	90	0	1	0	0	0	0	1	1	0	0	0	0	1	10	12
53	1	57.5	2.45	140	5	107.5	29	8.5	31.725	9.15	152.75	28	62	0.3	0	82.18181818	141.9354839	65.70967742	36.83333333	107.75	97.84848485	90	0	1	1	1	0	1	1	0	1	0	0	1	0	14	8
65	0	8.5	0.6	137	3.7	105.5	43.8	9	29.75	16.45	354	24.5	41	2.25	-1	91.31707317	108.6	73.87777778	36.23538462	173.5	98.52380952	90	0	0	0	0	0	0	0	0	0	0	1	0	1	14	5
92	0	18	0.65	128.5	3.8	98.5	33.6	8.2	30.16666667	16.40333333	329.3333333	23.5	32	1.6	0	101.8518519	122.1851852	58.96296296	36.55666667	162.25	98.53846154	90	0	0	0	0	0	0	1	0	0	0	0	0	0	13	3
27	0	9	0.7	141	3.5	114.5	30.35	6.033333333	32.8	7.883333333	22.16666667	17.5	32.25	0.7	-3.5	112.7027027	107.2285714	71.4	37.19588235	102.8	97.64864865	90	0	0	0	0	0	0	0	0	0	0	1	1	1	3	16
86	1	13	0.85	137.5	3.6	104.5	27.05	9.5	31.63333333	10.9	133.3333333	24.5	37.25	1.4	2.5	68.46153846	105.8666667	45.26666667	36.685	124.4375	98.76	90	0	0	0	0	1	0	0	0	0	0	0	1	1	14	3
61	1	14.5	1.25	136.5	3.3	105	31.9	9.6	23.66	19.1	192.5	24	48.75	2.1	-3.5	81.52	105.4375	52.109375	36.81826087	172.625	97.61538462	90	0	0	1	0	0	1	0	0	1	0	0	1	1	8	12
59	0	10.5	0.95	121.5	4	90	25.55	11.85	31.2	13.4	399	20	39.75	1.1	-7	106.725	122.3095238	80.89285714	35.878	133	97.41025641	12	0	0	0	0	1	0	1	0	1	0	1	1	0	10	6
60	1	8	1	137.5	3.8	104	28.1	14.53333333	29.3	7	278.3333333	26.5	44	1.4	-1	107.1515152	116.875	75.21875	37.16625	119.6	97	65	0	0	0	1	1	0	0	0	0	0	1	1	1	13	5
90	1	23	1.05	136.5	4	106.5	29.35	9.2	33.33333333	5.266666667	79.66666667	22.5	38	2	-1	80.5	111	54.71428571	35.89615385	131.1538462	96.53571429	90	0	0	1	0	1	0	0	0	0	0	0	1	1	14	9
80	1	13.5	1.1	138	3.7	107	39.35	9.85	30.375	11.2	95	23	35.5	3.3	-2	77.55263158	121.4615385	51.35897436	36.724	140.7142857	97.28947368	90	0	0	0	0	1	0	1	0	0	0	0	0	1	14	8
84	1	37	1.2	140	4.2	106	30.15	9.666666667	30.36666667	12.3	103.6666667	23.5	47	0.7	-2	90.11111111	86.375	51	37.15	138	95.75675676	30	0	1	0	1	0	0	1	0	0	0	1	1	1	14	8
54	1	12	0.6	138	4.1	108	32.95	10.2	31.06666667	15.43333333	157.3333333	26	36.5	1.65	1.5	97.38709677	105.0967742	54.61290323	36.6	119.88	98.58064516	90	0	1	0	0	1	0	0	0	0	0	0	1	1	14	5
49	0	6.5	0.5	139	4.1	109.5	26.95	9.933333333	32.73333333	15.4	138.6666667	22	33.5	1.65	-1.5	87.96875	111.84375	60.5	36.51	124.7222222	99.96774194	90	0	0	0	0	0	0	0	0	0	0	0	1	1	14	5
59	0	17	1	139	2.9	102.5	26.8	11.6	34.65	7.35	118.5	25	32.5	0.95	2.5	108.7241379	138	89.17241379	37.24	86.71428571	97.31034483	90	0	0	0	0	1	0	0	0	0	0	0	1	0	10	11
66	1	31.5	1.3	137	4.7	105	51.75	9.225	31.3	11.175	152.25	24.5	38.75	2.55	-2.5	84.11538462	102.9259259	56.37037037	36.28571429	136.8695652	99.62962963	90	1	0	0	1	0	1	0	0	0	0	0	1	1	14	6
39	0	11.5	2	139	4	109	33.7	8.35	23.3	19.6	239	23	41	2.15	-3.5	91.59090909	125.6222222	55.47727273	37.1525	123.3157895	96.70212766	90	0	0	0	0	0	0	0	0	0	0	0	1	1	11	9
37	1	24.5	2.15	129	4.6	100	94.85	13.325	33.775	13.725	113.25	14.5	30	5.1	-9	123.15	98.68571429	60.14285714	37.16	154.65	94.34210526	90	0	0	1	0	1	0	0	1	1	0	0	1	1	12	14
39	1	9.5	3.15	142	3.5	108.5	30.9	13.06666667	29	10.66666667	193	26	37.5	1.5	3.5	108.2	124.75	72.33333333	37.47166667	104.6666667	98.8	90	1	0	0	0	0	0	0	0	0	0	0	1	0	14	3
29	1	71	4.35	131	4.4	101	26.45	11.23333333	30.03333333	10.7	93.66666667	16	33	0.9	-8	98.74074074	144.0833333	85.95833333	37.43571429	90.33333333	92.92592593	90	0	0	0	0	0	0	1	0	0	1	0	1	0	14	9
59	0	13.5	0.85	144.5	3.8	108.5	25.5	9.2	32.5	21.4	630.5	31.5	46.75	0.85	4.5	91.58333333	97.18	58.96	37.12	116.8	96.625	90	0	0	1	0	0	0	0	0	0	0	0	1	1	13	8
74	0	15.5	1.45	126	3.2	93.5	39.9	12.13333333	31.26666667	11.76666667	153.6666667	16.5	43.75	5.65	-10	109.1666667	88	57.24324324	38.49375	274	84.25	1	0	1	0	0	1	0	0	1	1	0	0	1	1	3	18
88	0	17.5	2.35	138.5	3.7	106	34.1	10.05	31.85	14	238	27.5	50.25	1.45	0	108.4054054	125.5277778	53.16666667	36.67583333	134.1176471	97.60526316	90	0	0	0	0	1	0	0	0	0	0	0	1	1	10	5
86	1	75.5	3.65	147.5	3.3	118	33.7	11.65	32.2	28.65	425.5	13	26	2.4	-13	99.6	119.0454545	49.95454545	36.42666667	115.3333333	95.2173913	90	0	0	0	0	0	1	0	0	0	0	0	0	0	14	4
26	1	62.5	3.85	137.5	5.3	100.5	40.3	8.85	24.3	16.05	163.5	19.5	44	2.1	-8	83.42307692	111.8461538	59	36.92571429	152.7142857	94.76923077	90	0	0	1	1	1	0	1	1	0	1	0	0	0	14	8
57	1	19	2.1	129	4.1	97.5	29.8	8.6	29.1	22.06666667	562.1666667	17.5	36.5	2.9	-7.5	125.6428571	108.3222222	61.63333333	38.195	183	98.20588235	90	0	0	0	1	1	0	0	0	0	0	0	1	1	7	13
49	1	27.5	1.25	135	3.6	97.5	38.1	10.2	35.6	3.85	143	29	49.75	1.3	4.5	94.5	101.9259259	66.77777778	37.40111111	138.8	98.57692308	90	1	1	1	0	0	1	1	0	0	0	0	1	1	3	12
63	1	14.5	0.9	136	5.3	110	28	9.85	35.93333333	9.866666667	141	25.5	38.5	1.85	-1	100.2	106.8225806	64.82258065	37.11111111	120.6315789	97.92307692	90	1	0	0	0	1	0	0	0	0	0	0	1	1	3	8
87	1	48.5	1.65	131	3.9	101	32.25	8.733333333	31.9	11.56666667	115.6666667	23	38	1.4	2	77.07692308	126.04	43.8	36.19625	229.5714286	99.34615385	38	0	0	0	1	1	0	0	0	0	0	1	0	0	13	5
56	1	84.5	1.4	141	4	111	33.5	10.05	31.575	2.85	166.25	15	30	4.2	-11.5	92.43181818	89.18478261	51.97826087	36.24909091	146.375	97.46666667	90	0	0	0	0	1	0	0	1	0	0	0	1	1	7	14
39	1	9	0.75	135.5	2.7	92	55.9	12.96666667	30.16666667	3.233333333	46.33333333	23	35	3.7	-1	89.55555556	119.0833333	67.54166667	36.93	159.9090909	97.03846154	90	0	0	0	0	0	0	0	1	0	0	0	1	0	3	14
87	1	79.5	3.15	138.5	6	100	42.8	7.675	23.3	13.65	229.5	18	33	3.5	-4	61.8125	81.25806452	49.93548387	35.709	155	98.18181818	4	1	1	0	0	1	0	0	0	0	0	0	1	1	14	6
85	0	36	0.6	139	2.7	100.5	22.7	9.15	30.55	4.2	77	30.5	42.5	1.2	6	97.19354839	121.7666667	56.16666667	36.6125	146.1764706	98.20689655	6	1	1	0	1	1	0	0	0	0	0	0	1	1	3	13
81	1	11.5	1.05	137	4	108	59.05	10.03333333	31.73333333	9.966666667	115.6666667	22.5	36.5	1.4	0.5	75.60526316	111.525	58.325	36.45777778	125.1904762	97.94736842	90	0	0	0	0	1	0	0	0	0	0	0	1	1	14	3
80	1	35.5	1.45	129.5	5.6	97.5	30.25	11.55	26.05	10.2	158	17	33.75	2.95	-8.5	71.83333333	115.9230769	46.15384615	36.94375	246.4	95.29166667	90	0	0	1	1	1	0	0	0	0	0	0	1	1	10	11
42	1	26	1.8	134.5	3.6	102.5	92.15	12.525	29.95	8.775	195.25	18.5	47.5	4.3	-7	130.8571429	98.42857143	52.75	38.12333333	120.5789474	90.66666667	90	0	1	0	0	0	0	0	0	0	1	1	1	1	14	14
86	0	25	0.8	141	3.7	102.5	45.75	11.63333333	29.56666667	10.76666667	363.3333333	22.5	31	1.05	0	97.73076923	101.8333333	54.91304348	37.32428571	179.8333333	96.19230769	90	1	1	0	1	1	0	1	0	1	0	0	1	0	14	2
79	1	17	0.85	140	4.1	109	28.85	10.06666667	34.03333333	10.53333333	75.66666667	22.5	43.5	1.6	-0.5	69.36	112.0740741	50.74074074	35.80863636	125.3809524	98.92	90	0	0	0	0	1	0	0	0	0	0	0	1	1	14	6
59	1	23.5	1.4	140	4.2	106	53.25	9.357142857	31.98571429	11.47142857	122.1538462	19	39.75	5.65	-7	92.34210526	125.9736842	59.84210526	37.22	257.72	97.91666667	90	0	0	0	1	1	0	0	1	0	0	1	1	1	13	13
54	1	20	1.3	131	4	93.5	92.7	10.3	31.4	13.3	424	21.5	32	2	0	112.6551724	113.7765957	63.0212766	37.89333333	169.375	94.31034483	90	0	1	0	1	0	0	0	0	0	0	0	1	1	14	8
25	0	7.5	1.1	141	3.3	110.5	34.9	11.25	27.9	8.9	218	23	38.5	1.15	-0.5	79.24	110.8653846	46.34615385	37.9952381	102	96.03846154	90	0	0	0	0	0	0	0	0	1	0	0	0	1	3	10
87	1	29	3.1	141.5	4.4	105	26.7	12.23333333	27.5	15.1	157.3333333	22.5	36.25	1.5	-1	87.82608696	113.0666667	57.08888889	37.63875	135.2	97.81818182	88	0	0	0	0	0	1	0	0	0	0	0	0	0	13	4
76	0	16.5	0.8	138.5	3.5	106	55.3	10.6	33.06666667	6.4	89.66666667	22.5	37.25	1.35	1.5	69.6	114.6585366	66.07317073	36.06176471	110.047619	97.425	90	0	1	0	0	1	0	0	0	0	0	0	1	1	14	6
26	0	31.5	1.1	131	4.8	99	41.3	11.9	29.2	5.85	329	17.5	37	2.3	-5	141.2857143	119.875	76.54166667	37.7425	137.5	95.78571429	90	0	0	0	0	0	0	0	0	0	0	0	1	0	14	1
77	0	14	1.35	141	3.5	106.5	26.9	10.45	31.3	9.3	264	21.5	32.5	1.65	2.5	93.57142857	167.1206897	68.17241379	37.825	109.5	98.21428571	90	0	0	0	0	0	1	0	0	0	0	0	1	0	6	5
62	1	21	1.65	138	4.6	111.5	29.3	9.76	31.02	8.14	159.5	21.5	36.75	0.9	-2.5	83.03333333	108.1612903	62.96774194	36.12592593	129.25	99.62068966	90	1	1	0	1	0	1	1	0	1	0	0	1	1	4	8
88	1	43	1.4	139	4.2	99.5	26.5	8.7	20	8.2	171.5	31.5	74.25	3.9	3.5	94.04	131.3181818	63.36363636	36.09	223	94.6	90	0	0	1	0	0	1	0	0	0	0	0	1	0	9	7
72	0	30	1.5	137	3.8	109.5	36.9	12.675	29.55	8.175	185.5	22	36.75	3.9	-8.5	100.7083333	103.625	54	36.82333333	110.5	96.82608696	90	0	0	1	0	0	0	0	0	1	0	0	1	0	14	6
49	1	22.5	2.2	139	3.1	97.5	23.9	15.4	30.7	14.8	257.5	31	57.5	4	2.5	92.40740741	159.05	90.85	39.34521739	232.7857143	98.34615385	1	0	0	0	1	1	0	0	0	1	0	0	0	0	3	6
55	1	19.5	1.35	141	3.7	113.5	38.7	11.21666667	31.6	14.78	98.2	21.5	34.25	4.05	-6	78.46666667	113.95	64.55	37.06	106.35	98.55172414	90	0	0	0	0	1	0	1	0	0	0	0	1	0	13	6
84	0	15.5	1.1	135	3.7	105	31.1	10.33333333	30.06666667	7.366666667	130.3333333	24	35.25	1.5	1	84.03448276	124.15	57.65	36.885	120.7894737	99.48148148	90	1	0	1	0	0	1	1	0	0	0	0	1	0	3	8
60	0	21.5	0.65	141.5	3.4	116	57.35	13.15	30.85	23.85	275	16	29.75	2.3	-8.5	125.3548387	118.4393939	66.63636364	37.5	110.1666667	97	90	0	0	0	0	1	0	0	0	0	0	0	0	1	11	6
54	0	11	0.95	137.5	3.6	99.5	23.1	11.8	24.08	6.4	457.8	24.5	40.5	3.85	0.5	122.1573034	86.43529412	57.67058824	37.12	142.75	96.33707865	90	0	0	0	0	1	0	0	0	0	0	0	0	1	14	9
64	1	8.5	2.75	138	3.7	108.5	88.95	12.16	32.52	10.44	155.6	23	31.75	1.35	-1	72.51219512	109.0365854	47.74390244	38.335	118.3125	97.41463415	90	1	0	0	0	1	0	0	0	0	0	0	1	1	10	9
71	1	93.5	3.25	136.5	4.8	102	33.25	7.5	29.26666667	22.23333333	322.6666667	18.5	43	1.8	-5	90.6	120.6206897	63.51724138	37.38333333	177	96.86666667	90	0	1	0	1	0	1	0	0	0	0	0	1	0	12	7
82	0	16.5	0.65	137	4.2	109	37.1	9.833333333	31.43333333	10.2	128.3333333	24	39.5	1.3	1.5	70.62962963	114.7758621	47.17241379	36.956	112.3571429	96.31034483	90	0	0	0	0	0	0	1	0	1	0	0	1	1	3	10
78	0	10	0.75	141	3.9	110.5	38.95	11.85	31.9	8.55	125	22	36	1.5	-2	71.83870968	118.4516129	52.58064516	36.65375	136.047619	98.16129032	90	0	0	0	1	1	0	0	0	0	0	0	1	1	3	8
81	1	48.5	1.25	148	4.3	121	29.4	10.76666667	30.9	13.3	81.66666667	22.5	42.75	1.25	-5.5	90.97297297	133.0810811	51.24324324	36.82	157	98.2972973	40	0	0	1	1	0	0	0	0	0	0	0	1	0	13	7
71	0	59	1.95	146	3	107	46.2	11.15	30.875	5.15	195.75	21.5	38	1.95	-4.5	85.03448276	95.53846154	52.38461538	36.9375	96	87.125	14	1	0	1	0	0	0	0	0	0	0	0	1	1	3	14
70	1	14	0.85	136	3.9	101	30.7	13.7	34.1	8.6	134	23	38	2.2	0	65.31818182	105.5454545	62.86363636	36.76	117	92.30434783	90	0	0	0	0	1	0	0	0	0	0	0	1	0	14	3
70	0	54.5	2.45	142.5	3.6	107	27	7.3	29.36666667	50.86666667	392.3333333	25	48	1.2	0	88.88	115.24	56.56	36.91625	127.5	95.4	22	0	0	0	0	1	0	0	0	0	0	0	1	1	9	9
50	0	43.5	4.65	136	4.2	100.5	42.85	10.64285714	30.54285714	4.285714286	147	13	36.25	6.05	-9.5	114	90.43333333	56.03333333	36.42117647	122.2307692	96.82608696	90	0	0	0	0	0	0	0	0	1	1	0	1	1	13	15
71	1	31.5	6.5	138	3.8	93	29.1	9.333333333	29.2	8.966666667	319.6666667	32.5	42	0.9	7	58.57692308	158	58.30769231	36.6175	78	96.03846154	90	0	1	1	0	0	1	0	0	0	1	0	1	0	13	6
32	1	123.5	5.4	130.5	3.3	93	24.55	11.58	29.24	22.46	14.85714286	15.5	28.25	2.1	-11	104.8888889	108.475	53.34	36.840625	167.4444444	95.19047619	90	0	0	0	0	1	0	0	0	0	1	0	1	1	6	19
91	1	26.5	1	137.5	4.4	105	40.9	12.06666667	31.96666667	8.333333333	190	19.5	31.25	2.4	-3.5	65.25806452	109.4193548	57.09677419	37.1047619	186.5	97.29032258	10	1	0	0	0	1	0	0	0	1	0	0	0	1	6	14
55	1	16.5	1	146.5	3.1	112.5	24.9	7.133333333	34.23333333	16.13333333	66.33333333	21.5	32.75	1.8	0	119.1538462	118.76	76.32	37.82	161.8	98.38461538	5	0	0	0	0	0	0	0	1	0	0	0	1	1	3	13
64	1	13	3.5	135.5	3.9	104	38.05	10.95	33.85	12.9	177	25	55	0.8	-1.5	91.53846154	102.7142857	53.10714286	37.64833333	81	95.34615385	90	0	1	1	0	1	0	0	0	0	0	0	1	0	9	6
76	1	114	3.65	141	4.8	104	24.15	7.7	29.6	11.96666667	180	18	35	1.3	-5.5	58.64	130.8846154	53.26923077	36.57	152.4	94.68	90	0	0	1	0	1	1	0	0	1	1	0	0	1	3	12
75	0	36	0.9	135.5	3.9	97	30.35	8.1	23.83333333	21.83333333	374.6666667	22.5	50.75	1.2	-3	58.14814815	102.88	54.48	36.712	122	97.57142857	66	0	0	0	0	0	0	1	1	0	0	0	1	1	11	10
77	1	17	1.9	139	4.2	108	34.4	10.6	30	9.6	169	24.5	43.5	1.35	1	64.11538462	107.4107143	52.53571429	37.00111111	123.875	96.38461538	90	0	0	1	0	1	0	0	0	0	0	0	1	1	14	3
71	0	10	0.95	133.5	3.7	96	27	9.733333333	24.46666667	16.86666667	211.6666667	19.5	42.5	2.35	-3	79.84	109.4	50.6	36.77571429	136.4	99.12	90	0	1	1	0	0	0	0	1	0	0	0	1	1	11	9
75	1	78	1.4	147	4	114	30.5	9.333333333	28.53333333	11.9	301	20.5	32	1.5	1	97.88461538	130.68	73.08	38.25833333	124.1666667	99.51851852	90	0	0	0	0	1	0	0	1	1	0	0	1	0	3	10
53	1	14	0.85	141	4.5	110	30.45	8.633333333	28.26666667	8.8	70.33333333	21.5	40.5	1.7	-2.5	80.875	104.0416667	58.83333333	36.69235294	133.85	98.58333333	90	0	0	0	0	1	0	0	0	0	0	0	1	1	14	7
73	1	17.5	3.1	136	4.2	107.5	30.6	11.46666667	31.1	11.83333333	114	23	39	1.7	-1	76.375	105.6333333	53.63333333	36.65041667	119.9411765	97.19354839	90	0	0	0	0	1	0	1	0	0	0	0	1	1	14	6
79	0	36.5	3.35	135.5	4.5	99.5	69.45	11.5	30.9	17.45	235.5	20	34.5	3.15	-3	128.68	114.5416667	76.375	36.52833333	79	97.12	90	1	1	0	0	0	1	0	1	0	1	0	1	1	14	8
51	0	12	0.65	142	4.5	111	26.2	8.4	31.46666667	14.3	144.6666667	22.5	41	1.1	1	88.52	103.3392857	60.66071429	36.79857143	131.7058824	96.64	90	1	0	0	0	1	0	0	0	0	0	0	1	0	14	6
89	1	44	1.65	139.5	3.2	107	30.1	8.7	32.15	8.75	110	27	35.75	1.35	2	84.7826087	109.4	50.08	37.18333333	85	96.26086957	27	0	1	1	0	0	1	1	0	0	0	0	1	1	13	8
77	1	19	1.05	138.5	3.8	109.5	119.65	7.82	23.56	1.6	56.4	16.5	25	2.9	-1	129.1923077	105.68	53.2	38.889375	107.4444444	98.24	8	0	0	0	1	0	0	0	1	0	0	0	1	0	14	9
49	1	9	0.65	137.5	3.4	107.5	88.1	9.7	29.45	10.8	231.25	22.5	35	1.25	-1.5	92.03703704	96.93103448	60.93103448	36.984	134	100	90	0	0	0	0	0	0	0	0	0	0	0	1	1	8	4
52	1	12.5	0.85	141	3.7	108	35.95	11.7	33.325	9.425	182.75	26	45.75	1.6	1	73.48148148	101.4137931	60.44827586	37.07545455	114.8421053	99.74074074	90	1	0	0	0	0	0	0	0	0	0	0	0	1	14	7
46	0	10	1.05	137.5	2.7	109.5	41.85	7.65	32.3625	8.0875	65.5	16.5	30.25	5.8	-5	111.8	103.12	64.44	36.5	86.57142857	99.54166667	90	0	0	0	0	1	0	0	0	1	0	0	1	1	14	8
79	1	17.5	1.15	139	3.9	108	34.05	10.73333333	30.33333333	18.13333333	171.3333333	22.5	40	1.6	-1	71.96428571	120.1111111	59.92592593	36.06105263	143.85	93.57142857	90	1	1	0	0	1	0	1	0	0	0	0	1	0	14	5
56	1	28.5	1.55	137	4.3	106.5	28.5	10.875	32.9	7.1	268	20	43.25	1.55	-7	71.87096774	118.4482759	61.68965517	37.37777778	99.64705882	94.96774194	90	0	0	0	0	1	0	0	0	0	0	0	1	1	8	13
53	1	16.5	1.65	139	4.3	103	24.65	13.95	30.45	8.1	247.25	24.5	40	1.85	1	105.7	112.5	68.78571429	37.933	163.4	96.26666667	90	0	0	1	0	1	0	0	0	0	0	0	1	1	13	5
64	1	10	1.5	136.5	3.5	97.5	28.5	9.975	32.1	10.975	186.75	23.5	41	1.5	0.5	92.36	111.7142857	64.92857143	37.72444444	154.3333333	97	90	0	0	0	0	1	0	0	0	0	0	0	1	1	11	6
57	0	33.5	2.3	126	4.1	96.5	24.6	7.566666667	29.1	8.666666667	417	15	23	1.1	-7	75.92	112.4166667	65.33333333	35.915	216.6666667	93.32	90	0	1	0	0	0	1	0	0	0	0	0	1	1	3	10
63	1	30	0.95	139	5.1	107	26.55	9.8	26.73333333	13.66666667	164.6666667	22	41.75	1.95	-1	91.82608696	115.1304348	58.34782609	36.8875	145.8636364	96.52173913	90	0	1	0	1	1	0	0	1	1	0	0	1	1	14	6
72	0	13.5	0.85	139	3.2	110.5	35.8	13.73333333	32.46666667	7.5	177	19.5	35	1.4	0	62.35294118	113.1122449	56.29591837	37.13428571	135.3333333	98.14705882	90	0	1	0	0	0	0	0	0	1	0	0	1	0	10	4
74	0	23	1.05	139	4.5	112	31.6	9.8	30.83333333	12.36666667	215.6666667	24	40.5	2.7	-3.5	81.65517241	110.75	60.0625	36.72142857	170.0384615	97.4375	90	0	0	1	1	1	0	1	0	1	0	0	1	1	14	8
89	0	20	1.35	139	3.6	112	25.5	7.6	30.16	7.66	34.8	17	32.5	1.05	-6.5	78.03448276	107.5945946	49.67567568	37.54571429	126.2857143	97.35294118	8	1	0	0	0	1	0	0	0	0	0	1	0	1	3	15
82	1	32	1.3	135.5	4.1	99	32.8	10.45	28.95	10.8	248	24	38	0.9	1	93.19230769	136.92	68.6	37.23333333	120.5	95.80769231	90	0	1	1	0	0	1	0	0	0	0	0	1	0	9	6
85	1	38	1.4	138.5	3.6	104.5	36.75	10.3	29.85	24.55	217	23	39.5	2.3	-2	84.56521739	99.5	58.59090909	37.11166667	104.5	96.95652174	90	1	1	0	0	0	0	0	0	0	0	0	1	1	4	9
23	1	28	1.45	139.5	4.6	111	30.95	15.43333333	31.6	13.16666667	105.6666667	19.5	39.5	0.8	-6	73.84	109.44	71.6	38.28058824	115.3703704	99.44	90	0	0	0	0	0	0	0	1	1	0	0	1	1	14	11
80	0	21	2.4	144	2.9	96	30.2	13.95	25.45	7.8	279.5	42	62	1.15	13	70.5	155.32	66.6	36.44428571	142.4	95.23076923	90	0	1	0	1	1	0	1	0	0	0	0	1	0	13	5
78	0	66	2.25	132	3.6	102.5	26.8	6.8	29.6	14	88.5	16.5	37	1.6	-8	93.88888889	106.08	51.8	37.26857143	125	94.73076923	90	1	0	0	0	0	1	0	0	0	1	0	0	1	14	9
67	1	21.5	0.9	137.5	4.2	104.5	51.1	12.275	27.325	15.8	185.5	25.5	41.25	1.85	-0.5	90.87878788	98.62857143	58.75714286	36.488	118	94.30434783	90	1	0	0	0	1	0	0	0	0	0	0	1	1	11	6
65	1	9	0.95	133	3.8	106	28.9	12.3	33.43333333	11.3	101.6666667	22.5	34.75	1.75	-1	80.16666667	107.2	61.53333333	36.82333333	121.4230769	99.20689655	90	0	0	0	0	1	0	0	0	0	0	0	1	1	14	6
61	1	19.5	1.05	137	4.9	105.5	31.2	11.8	28.9	16.03333333	159.3333333	22.5	41.5	2.5	-0.5	83.23076923	121	73.14285714	37.11578947	132.3684211	97.46153846	90	0	1	0	0	0	0	1	0	0	0	0	1	1	14	5
58	1	15	1.3	139	3.9	98	28.75	13.16666667	27.56666667	33.1	549.6666667	29	46.25	4.85	-1.5	125.75	91	62.53846154	37.80142857	205.0625	93.13333333	12	1	1	0	1	0	1	1	0	0	0	0	1	1	11	13
74	1	34.5	0.75	140.5	4	107.5	29.45	11.4	26.3	13.16666667	209	20.5	38	2.2	-6	77.88888889	102.56	58	37.06888889	102.5	96.40740741	90	0	1	1	1	0	0	0	0	0	0	0	1	0	9	4
48	0	9	1.35	142	3.5	106	104.9	15.775	32.375	9.3	220.75	29	44.5	1.9	2	73.15151515	136.59375	73.875	36.205	118.4090909	99.42424242	90	0	0	1	0	0	0	1	0	0	0	0	1	0	10	5
77	1	13.5	0.75	138.5	3.8	104	27.85	10.95	28.275	16.525	90	23	39.5	3.8	0	86.4375	108.8064516	54.70967742	36.95	127.5454545	94.64516129	90	0	1	0	1	1	0	0	0	0	0	0	1	1	13	10
71	0	72.5	1.75	133.5	5.2	104	23.9	8.35	31.1	10.1	224	15	31	1.1	-8	71.84782609	92.68888889	52.11111111	36.72333333	169.8	95.68085106	5	0	1	1	0	0	0	1	0	1	0	0	1	1	4	10
79	0	18.5	1.4	137.5	3.7	105.5	21.6	8.75	32.5	9.95	158	18.5	35.5	3.6	-9.5	80.05882353	107.5625	55.25	36.432	154	97.9	90	1	0	0	0	0	1	0	1	0	0	1	1	1	14	7
78	1	21.5	1	140	3.4	107.5	31.05	8.833333333	32.4	7.533333333	133.3333333	23	34.5	1.65	2.5	68.05555556	136.1666667	59.58333333	36.839375	119.6111111	98.83333333	90	0	0	0	0	1	0	1	0	0	0	0	1	1	3	7
84	1	18.5	1.45	142.5	3.9	112.5	30.1	10.1	34.62	13.68	311.6	17	30.75	1.2	-6	69.56666667	105.9666667	47.86666667	36.68	147.4166667	98.96774194	52	0	0	0	0	1	0	0	0	0	0	0	1	1	14	8
87	0	41	1.75	134.5	4.4	94	34.65	10.1	29.9	15.3	275	20	34	1.3	-1.5	43.57692308	135.64	43.84	36.76857143	77	94.46153846	2	1	1	1	0	0	1	1	0	0	0	0	1	1	14	8
68	0	14.5	2.25	137	4.6	104.5	32.95	11.53333333	31.63333333	13.33333333	258.6666667	22.5	40	4.05	-2	83.16216216	104.2972973	54.02702703	36.42	198	98.02702703	90	0	0	0	1	0	0	0	0	1	0	1	0	1	14	7
85	1	34.5	0.65	135.5	4.5	92.5	29.55	13.05	31.6	11.55	110	36.5	42.25	1.1	13	92.33333333	135.6086957	67.04347826	36.92333333	141.5	94.45833333	4	0	0	1	0	1	0	0	0	0	0	1	1	0	14	3
71	1	13	1.3	139	4.3	108.5	40.6	9.15	31.8	13.95	165	26.5	39.25	2.05	2	75.32142857	119.245614	48.15789474	36.72571429	111.1818182	99.09259259	90	0	0	0	1	1	0	1	0	0	0	0	1	1	13	5
55	1	31.5	1.4	135	4.1	100.5	27.15	9.65	28.3	20.6	311.5	25.5	36.25	1.3	1.5	78.30434783	118.36	69.62	37.14285714	173.2	100	90	0	0	0	1	1	0	0	0	1	0	0	1	1	6	9
61	1	30.5	2.65	142.5	3.6	101.5	36	10.45	32.55	12.85	186	28.5	37.25	3	4.5	78.16666667	131.9545455	68.45454545	37.18857143	112.25	99.62962963	50	0	0	0	0	0	1	0	1	0	0	0	1	0	11	9
41	0	85	3.1	137	3.1	98.5	54.45	9.3	38.45	14.55	100.5	20.5	41.25	1.7	-2	65.53846154	90.76	58.08	36.13428571	153.5	95.69230769	17	0	0	0	0	0	0	0	1	0	1	0	1	1	6	14
50	1	13.5	0.75	141.5	3.8	106	29.45	12.36666667	31.6	19.26666667	172.3333333	25	40.25	2.05	0	92.47826087	107.6956522	57.13043478	36.75833333	130.325	96.60869565	90	0	0	0	0	1	0	1	0	0	0	0	1	1	3	9
80	1	17	1.05	140.5	3	103.5	35.35	6.35	32.8	1.55	21.5	26	34.25	1.4	4.5	104.0740741	137.5384615	60	37.62444444	158	91.23333333	17	0	1	0	0	1	0	0	0	0	0	1	1	0	13	8
65	1	30.5	2.1	143	4	115.5	35.4	13.1	27.2	7.6	250.5	20.5	32	1.6	-3.5	99.20689655	105.4264706	65.17647059	36.98818182	112.2	98.92307692	90	0	0	1	0	0	1	0	0	0	0	1	1	1	14	5
62	1	11	0.55	131.5	3.6	105.5	30.8	7.9	37.25	3.25	214.5	14.5	38	1.3	-7	88.13333333	81.59090909	49.54545455	36.87	107	97.74418605	12	0	1	1	0	0	0	0	1	0	0	0	0	1	8	4
71	0	15.5	1	141	4.1	108.5	33.2	10.26666667	28.5	14.23333333	300	18.5	31.75	3.95	-6	96.14285714	106.75	73.72619048	36.50769231	227.1428571	98.53125	90	0	0	1	0	1	0	0	1	1	0	1	1	1	14	8
69	0	18.5	1.05	134	3.2	99.5	34.8	10.56666667	33.86666667	19.16666667	171.3333333	24.5	45.75	2.45	-4	91.31034483	120.4642857	50.07142857	36.84714286	79.5	96.85714286	3	0	1	1	0	0	0	0	0	0	0	1	1	1	13	11
81	1	29	1.15	137	4.6	102.5	28.65	8.6	29.63333333	10.1	91.66666667	25	43	2.25	4.5	102.1176471	108.4722222	46.19444444	37.1625	118.2380952	95.44117647	90	0	1	1	0	0	1	1	0	0	0	0	1	1	10	9
63	0	18.5	0.95	139.5	4.3	109.5	37.2	8.4	28.43333333	22.76666667	394.3333333	20.5	35.5	1.5	-6.5	105.05	110.6363636	54	37.28363636	191.1666667	98.47619048	90	0	0	1	1	1	0	0	0	0	0	0	1	1	14	7
77	1	14	1.05	135	4.2	103	27.4	12	30.3	15.93333333	310	24	41	0.8	1	74.15151515	117.475	57.45	36.84142857	101.25	95.73333333	90	0	0	1	0	0	0	1	0	1	0	1	0	0	11	3
70	1	20.5	1.4	138.5	3.2	111	30.9	9.866666667	29.73333333	18.16666667	290.3333333	19.5	36.75	0.8	0.5	98.16	142.8333333	81.95833333	37.16666667	87	98.08	90	0	0	0	0	1	0	1	0	0	0	0	1	0	9	5
82	1	14	3	138	3.5	108.5	33.3	10.5	30.63333333	11.33333333	138.3333333	23	36.75	1.75	1.5	71.24324324	117.3378378	57.63513514	36.398125	124.7894737	97.61111111	90	0	0	0	0	1	0	0	0	0	0	0	1	0	14	6
82	1	72.5	3.85	145	5.1	112.5	57.2	8.05	29.6	9.55	92	21.5	39.75	1.35	-2	97.17857143	120.0961538	55.15384615	38.21777778	107.3333333	97.25	90	0	0	0	1	0	1	1	0	0	0	1	1	1	12	16
49	1	54	1.75	133.5	4.2	97.5	35.2	13.26666667	32.06666667	8.066666667	153.6666667	25	48.25	2.05	-2.5	81.39285714	94.06451613	51.74193548	37.60285714	150.5	95.25	14	0	0	1	0	1	0	0	1	0	0	0	1	1	10	15
65	1	26.5	1.25	140.5	4.2	106.5	58.6	10.05555556	31.05555556	6.588888889	80	20.5	43	5.65	-5.5	77.75	113.1428571	70.48571429	35.38571429	138.6666667	97	15	0	0	0	0	0	1	0	1	1	0	1	1	1	13	16
71	1	17	0.85	137	4.5	102	28	9.15	32.15	11.1	469	28	52	1.6	3	92.76	129.3333333	64.45833333	37.07545455	152.4	94.66666667	90	0	0	0	0	0	0	0	0	0	0	0	1	0	14	4
51	1	21	2.8	136	3.6	101.5	45.95	13.73333333	29.96666667	15.06666667	187.3333333	24.5	37.25	1	0.5	62.125	111.1290323	60.67741935	37.90666667	113.2	99.21875	90	0	0	0	0	0	0	0	0	0	0	0	1	0	10	3
64	1	40	2.95	141	5.3	108	33.25	8.514285714	31.62857143	10.15714286	123.8571429	21.5	42.25	3.95	-4	83.33333333	103.2777778	52.33333333	36.43529412	141.78125	99.5	90	0	0	0	0	0	1	0	0	0	0	0	1	1	14	12
59	1	26	1	130.5	3.3	94	38.3	9.7	27.25	23.35	575.5	25	37.75	1.2	-0.5	95.53125	102.640625	51.796875	37.83727273	81.5	95	90	0	0	0	0	1	0	0	0	0	0	1	1	1	14	9
78	1	17.5	0.8	131	4.4	99	33.3	8.25	29	5.7	224	27	42.75	1.1	4	82.09375	111.9375	48.3125	36.533	113.6666667	99.375	90	0	0	0	0	0	0	0	0	0	0	0	1	0	14	2
76	0	28.5	1.3	143	3	114.5	50.1	8.1	27	13.63333333	109.6666667	23	33.5	2.7	-2.5	86.29166667	111.16	53.12	36.80833333	157.7222222	98.20833333	90	0	0	1	1	0	1	0	0	0	0	0	1	1	13	9
63	1	14	3.4	137	4.5	104.5	36.55	12.675	30.45	11.125	196.5	21	38.25	4.5	-3	92.65	115.7368421	49.78947368	36.28	155.1904762	99.85	90	1	0	0	1	1	0	0	0	1	0	0	1	1	14	6
70	1	24	1	141	3.4	108	50.35	13.83333333	30.4	9.966666667	111.3333333	18	34	1.6	-2	62.96	111.96	58.2	36.78	133	99.36	90	1	1	0	0	0	0	0	0	0	0	0	0	1	6	9
76	1	21	0.8	136.5	4.3	103	27.3	7.65	30.6	8.35	195.5	24	43.75	1.25	-1	79.75	103.53125	52.90625	36.92666667	126.6666667	94.10714286	90	0	0	1	1	1	0	0	0	0	0	0	0	0	14	5
67	1	12.5	0.95	136.5	4.3	114	96.2	10.86666667	29.73333333	16.38571429	136.1428571	18	35.75	5.7	-10	106.2321429	106.8359375	65.3515625	36.22695652	159.625	99.79487179	90	1	0	0	0	1	0	0	0	1	0	0	1	1	3	10
59	0	13.5	0.75	137.5	4.7	106.5	26.7	10.75	31.65	11.4	215.6666667	25	37.75	2.35	0	89.72413793	121	54.67741935	37.16551724	140.08	98.9	90	0	0	0	1	0	0	0	0	0	0	0	1	0	3	5
47	0	10	0.75	142	3.5	105.5	37.7	10.62	33.42	7.8	64.2	24.5	31	3.2	2	126.3414634	125.9	75.475	37.065	111.5	99.17073171	90	0	0	1	0	0	0	0	1	0	0	0	1	0	14	7
76	1	30.5	5.85	139.5	4	100.5	36.85	12.63333333	34.56666667	17.96666667	138.3333333	22.5	37	3.35	-0.5	87.58333333	104.9583333	66.375	36.83166667	148	96	90	1	1	1	0	0	0	0	0	0	0	0	1	0	13	4
84	0	35.5	2.5	135.5	4.2	102.5	70.35	9.2	28.025	4.525	141.25	19	31.25	5.2	-6	92.47826087	111.2916667	52.375	36.64888889	161.7142857	95	90	0	0	0	1	0	1	0	0	0	0	0	1	1	9	14
91	1	25.5	0.6	139	4	103.5	42.9	11.65	29.75	13.4	452.5	28	31.5	0.75	2.5	81.69230769	118.2241379	55.81034483	36.84857143	99.6	99.61538462	25	0	0	0	0	0	0	0	0	1	0	0	0	0	8	4
77	1	14	2	139.5	3.2	110.5	32.05	12.6	30.6	14.35	175.5	19	22	0.9	-3	82.77419355	132.9130435	65.19565217	36.53857143	103.5	98.22580645	90	0	0	1	0	0	0	1	0	0	0	0	1	1	9	6
89	0	74	2.4	138.5	4.2	101	34.05	8.533333333	30.36666667	13.8	150.6666667	30	34.25	2.25	3.5	64.87179487	106.625	34.725	36.45	161.25	98.63333333	18	0	1	0	1	0	1	0	0	0	1	0	1	1	14	9
58	1	16.5	0.9	140.5	3.8	98	28.45	13.16666667	29.2	12.46666667	184.3333333	29.5	57.75	2.25	2.5	112.6875	135.75	79.57142857	37.24714286	175.5	94.5	90	0	0	0	0	0	0	1	0	0	0	0	1	0	10	4
71	0	12	0.85	132	5.3	106.5	37.55	9.1	33.3	10.53333333	193	23	31.5	1.9	2	91.27777778	108.0810811	54.21621622	36.86176471	139	98.9375	90	0	0	0	0	0	0	0	0	1	0	0	1	1	14	2
64	1	17	1.05	141.5	4.3	115	33.1	9.6	31.1	8.833333333	136.3333333	19.5	42.5	1.45	-2.5	81.17857143	115.7241379	66.96551724	36.63166667	136	96.13793103	90	0	0	1	0	0	0	0	0	0	0	0	1	1	14	9
78	1	17.5	1	137	4.4	108.5	68.2	9.275	30.83333333	9.266666667	136.3333333	21.5	36.5	2.8	-0.5	77.11111111	115.4814815	51.77777778	37.2364	156.0434783	98.32	90	1	1	0	1	1	0	0	0	0	0	0	1	1	3	12
66	1	14	0.8	136.5	3.9	103.5	24.75	10.375	31.425	13.725	94.5	22.5	40.75	3.75	-3	95.5	99.3902439	60.68292683	37.28176471	134.5	98.33333333	90	0	0	0	0	0	0	0	0	0	0	0	1	1	14	9
65	1	14	1.1	139	4.5	111.5	38.35	9.266666667	34.73333333	7.233333333	97.66666667	24.5	35.5	2.2	0	89.41935484	102.030303	58.8030303	36.73448276	107.4545455	98.87096774	90	0	0	0	1	1	0	0	0	0	0	0	1	1	14	6
70	0	19	3.05	136	3.3	100.5	35.35	10.96666667	29.76666667	12.16666667	243.6666667	26.5	41	2.4	2.5	120.7037037	118.6451613	82.08064516	37.24222222	162.1428571	99.52	29	0	0	1	0	1	0	0	0	0	0	1	1	1	14	2
91	1	55.5	3.2	137.5	5.3	102	28.55	7.566666667	34.8	7	76.66666667	24.5	48.25	3.1	-0.5	102.65625	101.2692308	51.82051282	36.67571429	153.5	97.03125	90	0	1	0	0	0	1	1	0	0	0	0	1	1	10	9
75	0	12	0.7	137	4	104	29.3	8.333333333	25.36666667	6.3	85.66666667	24.5	41.25	2.2	0	77.72	117.24	61.76	36.42	117.6086957	96.92	90	0	1	1	1	1	0	1	0	0	0	0	1	0	3	11
43	1	29.5	0.95	129.5	3.9	96.5	34.95	7.45	34.05	9.05	99.66666667	24.5	39	2.1	0	78.18181818	104.952381	61.76190476	36.69714286	101	96.31818182	90	0	0	0	0	0	0	1	1	0	0	0	1	1	13	7
74	0	15.5	0.9	137.5	3.8	103	28	10.7	30.9	19.75	238.5	23	40	2.8	3	79.86363636	121.5714286	56.0952381	36.5675	173.7894737	96.5	90	1	1	0	0	1	0	1	0	0	0	0	1	1	3	7
84	1	20.5	1.3	138.5	3.9	107	37.65	9.566666667	32.56666667	12.26666667	104.3333333	26	38	1.6	2	79.41666667	114	49.04166667	36.75833333	118.8235294	98.58333333	90	0	0	1	0	1	0	1	0	1	0	1	1	1	14	5
42	1	34.5	1.2	136.5	4.8	108	38.25	14.23333333	28.6	12.26666667	328	24	43.25	1.8	-0.5	123.1818182	119.5285714	72.95714286	37.53	108.4	98.08823529	90	0	0	0	0	1	0	0	0	0	0	1	1	1	10	7
75	0	17	1.2	140	3.7	104.5	27.25	8.95	28.9	12.75	455.5	25	35.75	1	2	83.53571429	97.5	50.5	37.61555556	86.33333333	97.53571429	16	0	1	0	0	1	0	1	0	0	0	1	1	0	10	4
62	1	7	1.3	140.5	3.3	108.5	35.05	14.1	29.15	9.6	137.5	26	35.75	1.8	2	57.07407407	105.8888889	60.55555556	36.302	132.75	99.92592593	90	0	1	0	0	0	0	1	0	0	0	0	1	1	14	6
66	1	43.5	1.55	144	3.6	117	32.7	14.7	29.15	22.5	211.5	17.5	34.5	1.4	-8	114.0681818	154.6216216	80.45945946	37.16714286	142	95.18604651	90	0	0	0	1	0	1	0	0	0	0	0	1	1	7	11
59	1	32.5	1.1	131	5.2	99.5	30.1	11.8	31.7	34.9	323	20	35	1.8	-2	88.77272727	110.6666667	46.33333333	37.13428571	186.7142857	97.52173913	90	0	1	0	0	0	0	0	1	0	0	0	1	1	11	5
42	1	40	1.45	133.5	4.3	98.5	30.75	13	31.96666667	14.8	262	25.5	43.25	1.4	-5	113.1666667	95.2	61.16	37.48823529	134.4	95.91666667	90	0	1	1	0	0	1	1	0	0	0	0	1	1	14	11
52	1	16.5	0.85	141	3.6	104	28.1	18.75	31.7	17	120.5	26	41.75	1.8	1	109.4090909	140.6666667	78.61904762	37.69142857	209.3333333	96.72727273	90	0	0	0	1	0	0	0	0	1	0	0	1	0	13	7
68	1	15	0.65	138	4.2	106.5	33.35	11	31.325	18.55	96	24.5	39.5	1.9	2	88.14814815	111.15	53.23333333	36.496	111.7272727	97.81481481	90	0	0	1	0	0	0	0	0	0	0	0	1	1	14	6
63	0	18.5	0.9	143.5	4.4	96	19.1	8.7	31.45	8.2	349.5	41	96.25	0.7	14.5	89.91666667	151.4782609	65.7826087	36.812	113	98.66666667	90	0	0	1	0	1	0	0	0	0	0	0	1	0	10	6
55	0	42.5	3.45	145.5	3.5	114.5	32	11.85	30.375	9.85	164.5	20	31	1.4	-3.5	113.48	151	94.72	37.79111111	119.8	94.92	90	0	0	0	0	0	0	0	0	0	0	0	1	0	7	6
76	0	207.5	2.6	138.5	3.5	94	24.7	8.433333333	30.5	13.36666667	189.5	26	43	1.6	-0.5	70.75	101.4852941	38.41176471	36.52916667	182.5	98	90	1	1	0	1	0	1	0	0	0	1	0	1	1	14	11
80	1	14.5	1.35	138.5	4.4	106.5	27	9.4	29.8	7.1	105.5	23.5	35.5	1.1	1	72.78787879	116.030303	59.36363636	36.41666667	110.6111111	98.42424242	90	0	1	0	1	1	0	1	0	0	0	0	1	1	11	7
55	0	22	1.35	138.5	3.6	106.5	34.5	10	30.04	18.3	91.4	13.5	33	3.95	-11.5	103.96875	102.1764706	57.23529412	37.00714286	148.1666667	96.40625	90	0	0	0	0	0	0	0	0	0	0	0	0	1	3	15
76	1	12.5	1.25	135	4.4	106	28.8	8.566666667	24.96666667	11.4	178.3333333	24	35	1.95	-0.5	75.63636364	112.8181818	62.90909091	36.89	115.8333333	98.13636364	90	0	0	0	0	0	0	0	0	0	0	0	1	1	13	4
61	0	25.5	1.3	140	4.6	109	32.05	7.7	25	17.86666667	249.6666667	20.5	37	1.55	-1.5	76.6	102.4137931	51.5862069	36.43111111	124.6666667	99.4	90	1	0	1	1	0	1	0	0	1	0	0	0	1	14	4
75	1	56.5	4.55	136	3.2	104	61.35	10.98	34.44	23.48	246.4	19.5	50.5	4.05	-8.5	110.037037	98.54054054	51.27027027	37.02285714	175.5555556	88.26315789	18	0	1	1	0	1	0	0	0	0	0	0	1	1	3	13
43	0	65	4.3	138	4.5	98	26.25	10.42	30.425	5.15	175.75	25	34	1.8	2.5	118.1875	126.8157895	89.21052632	37.39	139.5	98.375	90	0	1	0	0	0	1	0	0	0	1	0	1	0	9	12
48	1	23.5	1.85	141	4	110	27.6	11.6	26.2	20.4	248	20.5	38.5	1.9	-5.5	107.5833333	111.8181818	60	37.55	212.4285714	96.60869565	90	0	0	0	1	0	0	0	0	0	0	0	1	1	8	11
74	1	59.5	8.05	140	4.3	102.5	28.05	9	37.43333333	5.066666667	94	23.5	47.25	0.9	0	74.25	106.2142857	58.85714286	36.63	183.25	99	4	0	0	1	0	0	1	1	0	0	0	1	1	0	14	8
45	1	6	0.8	137.5	3.7	108	33.3	9.366666667	33.66666667	8.566666667	96.33333333	24	31.75	2.35	-1.5	90.05882353	115.9117647	59.5	36.01935484	146.5714286	98	90	1	0	0	0	1	0	0	0	0	0	0	1	0	14	6
75	1	11	0.9	130.5	4.2	101	30.9	9.133333333	29.46666667	12.66666667	122.6666667	24	33.75	2.05	1	91.08	119.08	64.32	36.532	135.55	97.54545455	90	1	0	0	0	1	0	0	0	0	0	0	1	1	4	6
71	1	16.5	1.15	138.5	3.9	104	21.3	7.966666667	32	10.76666667	192.6666667	22.5	39.5	2.1	-1	104.4878049	106.5294118	66.79411765	37.33	147.25	99.2195122	90	0	0	0	0	0	0	0	1	0	0	0	1	1	5	10
61	0	74	2.3	140.5	3.3	109	31.2	9.725	30.375	36.775	319	18.5	49	1.55	-12	94.28	120.1111111	58.01851852	38.348	139.2	92.12	90	0	0	0	0	1	0	0	0	0	0	0	1	1	7	13
66	1	44.5	1.7	128.5	5.9	100	37.85	10.02	32.74	14.9	165.6	19.5	39	2.3	-5	82	100.9473684	58.31578947	37.29666667	149.75	98.12820513	16	0	0	0	0	0	1	1	1	1	0	1	0	1	9	13
60	0	13	0.7	141	4.4	101	24.2	13.75	30.35	17.75	246.5	26	53.5	1.35	2.5	73.54166667	107.2083333	64.375	36.84166667	184	97.58333333	90	0	0	1	0	0	0	0	0	1	0	0	0	0	14	6
42	1	39	6	140.5	3.9	96.5	28.7	10.56666667	31.46666667	7.5	192	29	43.5	1.3	2	96.14606742	118.0979381	59.13917526	38.39714286	121	97.34693878	90	0	1	0	0	0	1	0	0	0	0	0	1	1	14	13
66	1	33	1.4	136	5.3	109.5	35	9.85	30	9.35	171.5	20.5	41.75	2.55	-6	78.55172414	101.0333333	50.83333333	36.41538462	147	96.10344828	90	0	0	1	1	1	0	0	0	0	0	1	1	0	14	6
66	1	91.5	3.85	138	4.9	102	60	11.22	28.28	33.48	56.8	18	37	10.4	-9.5	100.08	105.6607143	63.73214286	36.938	132.5333333	96.08	2	0	0	0	0	1	0	0	1	1	0	1	1	1	6	19
53	0	58	2.55	136.5	3.9	103	25.6	8.133333333	35.33333333	7.966666667	161.6666667	21	35.25	1.3	-3	96.56666667	97.78787879	53.10606061	37.35857143	167.25	93.36	90	0	0	0	0	0	1	0	1	0	0	0	1	0	14	7
75	1	21.5	1.1	137	3.7	106	32.6	8.5	31.46666667	13.5	220.6666667	21.5	37.5	1.9	0	77.10714286	111.6206897	53.17241379	36.12375	120.0714286	99.78571429	90	0	0	0	0	0	1	0	0	0	0	0	1	1	14	4
78	0	32.5	2.5	148.5	3.3	115	26.6	10.9	22.6	24.86666667	180.3333333	19	30.5	2.55	-2.5	101.96	105.4782609	57.82608696	36.21666667	188.2857143	96.8	13	1	1	0	0	1	0	0	0	0	0	0	1	1	9	5
26	1	11.5	0.7	137	4	105.5	27.25	11.26666667	31.06666667	20.26666667	161.6666667	26	41.75	2	-1	99.03703704	118.4464286	63.375	37.32086957	122.5238095	97.36	90	0	0	1	0	1	0	1	0	1	0	0	1	1	14	4
63	0	13	1.1	136	4	108	26.35	8.333333333	30.23333333	8.3	165.6666667	22	37.25	2.2	0.5	97.175	104.3333333	55.14285714	37.02125	140.1052632	98.05	90	0	0	0	1	1	0	0	0	0	0	0	1	1	14	6
67	1	16	1	135	4.3	101.5	26.3	9.8	29.6	12.7	321.5	22.5	38	4.55	-1	118.0285714	103.5625	65.8125	37.32777778	146.6	99.94117647	90	0	0	1	0	0	0	0	0	0	0	1	1	1	13	8
64	0	25.5	2.1	135.5	4.7	107	88.6	11.9	28.9	20.8	267	19.5	43.25	1.6	-6.5	71.80769231	112.8	55.66666667	36.80285714	185	99.34615385	90	1	0	1	0	1	0	0	0	0	0	0	0	1	11	9
77	0	42.5	2.3	145.5	3.8	112.5	38.5	9.533333333	38.16666667	17.36666667	267	11.5	20	1	-12	89.08	136.16	57.28	36.46	82.33333333	99.44	72	0	0	1	0	0	1	0	0	1	0	0	1	0	14	5
48	0	14	0.55	139	3.4	107.5	22.9	7.6125	31.28571429	8.457142857	164.4285714	24	32.5	1.4	-0.5	83.86486486	102.6764706	48.08823529	37.665625	163.1666667	99.91428571	90	0	0	0	0	0	0	0	0	0	0	0	1	0	14	5
20	0	7	0.7	137.5	3.6	108.5	27.8	10.5	30.5	11	215	21.5	42	1.9	-2	78.66666667	112.3269231	55.86538462	37.49888889	91.66666667	98.96	90	0	0	0	0	0	0	0	0	0	0	0	1	0	14	5
69	1	27.5	1.25	136	4.8	102	28.95	9.38	26.86	14.02	203.6	16	36	3.4	-7	106.6538462	143.88	92.76	36.53	128.75	94.73076923	41	0	0	1	0	0	0	1	1	1	0	1	1	0	14	6
85	0	14.5	0.85	137	3.3	108	87.65	10.61666667	29.88333333	9.566666667	183.6666667	16	34.75	6.45	-9.5	126.71875	110.0625	55.46875	37.31541667	184.35	99.53125	2	0	0	0	1	1	0	0	0	0	0	0	1	1	3	11
60	1	14	0.75	139.5	4.1	106.5	38.45	10.9	32.46666667	16.96666667	150	25.5	41.75	1.25	1	83.28571429	105.637931	55.20689655	37.288	126.2941176	99.26315789	90	0	0	0	0	1	0	0	0	0	0	0	1	1	14	4
50	1	13.5	0.7	139.5	3.7	110	27.5	9.5	34.15	17.5	152	24	41	1.8	-0.5	98.65517241	110.1551724	61.55172414	36.9756	122.95	99.37037037	90	0	0	0	0	1	0	0	0	0	0	0	1	1	3	7
59	1	10	1.1	137	3.8	107.5	38.3	10.2	31.83333333	17.2	158.3333333	27.5	43.75	1.75	1.5	89.09375	109.9852941	64.47058824	37.43	123.375	97.23529412	90	0	0	1	0	0	0	0	0	0	0	0	1	1	14	3
27	1	10	0.85	140	3.4	105	29.25	13.8	29.43333333	7.4	154.3333333	23.5	47.5	1.6	-0.5	65.61538462	110.72	58.08	36.92857143	85	96.84615385	90	0	0	0	0	0	0	0	0	0	0	0	1	0	14	3
73	1	14.5	0.7	136.5	4	105	45.85	11.025	32.625	11.625	169.5	23	40	1.55	-1.5	69.5862069	115.862069	59.68965517	36.9	128.8333333	96.5862069	90	0	0	0	0	1	0	0	0	0	0	0	1	1	14	4
48	0	8.5	0.8	141	3.8	107.5	25.65	11	35.35	14.2	240.5	25.5	47	1.35	-1	80.10714286	105.7037037	61.48148148	37.915	112.2	99.88888889	90	0	0	0	0	1	0	0	0	0	0	0	1	1	7	4
58	0	20.5	3.5	138	3.2	103.5	38.05	9.75	30.15	13.675	382.75	25.5	37.75	1.55	1	78.37931034	126.2285714	50.97142857	37.58714286	130.5714286	97.82352941	90	0	0	0	0	1	0	0	0	0	0	0	1	0	14	4
57	1	52	3.75	134.5	3	100.5	61.9	9.75	28.5	6.65	174	18	28.5	2.8	-7.5	57.04	110.56	64.08	35.62875	191.125	99.33333333	90	1	1	1	1	0	1	0	0	0	1	0	0	1	12	12
57	0	33	1.5	132.5	3.7	94.5	34.95	9.15	30.4	13.6	342.5	22	36.5	4	-1	76.75757576	138.1219512	50.95121951	36.94333333	160.3684211	98.02941176	90	1	1	1	1	0	0	1	0	1	0	0	1	1	7	12
84	0	20	0.8	133	2.8	104.5	87.55	9.425	30.76666667	10.75	117.25	16	36.75	4.15	-9	71.11111111	123.1891892	62	35.86714286	128.7272727	94.90625	6	1	1	1	0	1	0	0	1	0	0	0	0	1	3	11
49	1	14	0.85	141.5	3.8	109.5	32.8	10.5	29.55	13.45	442.5	23.5	49	0.6	-1	65.92307692	102.1785714	59.26785714	36.23333333	120.8	97.57692308	90	1	1	1	1	1	0	0	0	0	0	0	1	1	9	9
87	0	11	1.25	137.5	3.7	105.5	27.5	8.5	31.16666667	8.133333333	86.33333333	24	33.5	2.1	-0.5	70.66666667	122.2	51.66666667	36.63428571	130.3	97.28	90	1	0	0	0	1	0	0	0	0	0	0	1	1	3	9
79	1	88.5	2.9	135	3.9	102.5	30.4	11.2	29.16666667	26.93333333	175.6666667	16.5	36	2.3	-10.5	124.3461538	92.07407407	53.61111111	36.48	280.5	97.30769231	31	0	1	0	1	0	1	0	0	0	1	0	1	1	14	11
57	1	14.5	0.8	139	5.2	113	32.5	10.2	29.1	14.4	138	21.5	38.25	1.9	-1.5	81.46153846	112.0769231	59.34615385	37.8335	142.047619	97.61538462	90	0	0	0	1	1	0	0	0	0	0	0	1	1	10	7
71	1	18	1.4	140.5	4.1	99	38.5	8.9	28.65	26.775	406.5	28.5	53.75	1.15	4	88.37037037	130.375	69.75	37.17375	131	97.10714286	55	1	0	1	0	1	0	0	0	0	0	0	1	1	11	6
77	1	29.5	1.6	142	4.1	106.5	33.8	12.9	31.15	6.5	122	25	31.25	1.1	-1.5	57.875	150.6764706	67.77941176	36.35714286	135.7142857	98.25	90	0	1	0	1	0	1	1	0	0	0	0	1	0	14	7
94	1	22	1	142.5	3.3	93.5	25.65	9.2	34.425	8.575	194.25	20	25	1.7	0	102.5416667	112.7916667	70.95833333	36.5125	253.6666667	96.54166667	25	1	1	0	0	0	0	1	0	1	0	1	1	0	14	2
87	1	67	1.3	145	3.7	114	21.5	7.975	34.225	20.45	205.25	19.5	39	1.1	-2	61.88888889	116.4	54.72	37.10555556	192	99.59259259	90	0	1	0	0	1	0	0	0	0	0	0	1	1	13	7
78	1	28.5	1.1	141	4.3	109.5	29.7	11.8	32.15	12.6	113.5	23.5	38.25	1.8	-1.5	64.03703704	116.037037	50.96296296	36.76	116.4090909	96.74074074	90	0	0	0	0	0	1	0	0	0	0	0	1	1	3	9
60	1	9.5	0.7	138	3.6	106.5	25.2	13.05	32.4	13.45	153.5	23	31.5	1.65	1	83.81481481	118.8703704	64.33333333	36.81125	118.2857143	98.88888889	90	0	0	0	0	1	0	1	0	1	0	0	1	0	14	4
54	0	15	0.95	139	4.3	106.5	27.5	9.933333333	26.33333333	14.53333333	179	23	39.5	1.85	-1	89.84615385	104.1607143	67.625	36.756	154.6190476	98.40740741	90	1	0	1	1	0	0	0	0	0	0	0	1	0	3	5
70	1	24.5	1.15	140	3	106	49.95	10.24444444	29.77777778	6.7	53.33333333	22.5	38.75	2.85	-1	73.27906977	122.5116279	52.09302326	36.90555556	231.7083333	99.04651163	90	0	0	0	0	1	0	0	1	0	0	0	1	1	10	12
51	1	12.5	0.9	137.5	4.1	103.5	29.95	11.13333333	28.76666667	12.23333333	191.3333333	25.5	38.5	2.75	2.5	83.84	107.0967742	58.87096774	36.835	126.1666667	97.2	90	0	0	0	0	1	0	0	0	0	0	0	1	1	14	2
66	1	19.5	1.55	137	3	101.5	26.45	13.16666667	31.5	7.033333333	242.3333333	22.5	41.75	2.85	0	84.69230769	104.6969697	62.84848485	37.95125	165.5	96.69230769	90	0	0	0	0	1	0	0	0	0	0	0	0	1	14	12
69	0	31.5	1.35	143	3.7	113.5	33.3	9.6	31.4	9.65	168.5	21	45.5	0.9	-4	82.18181818	110.8064516	48.67741935	38.28272727	96	97.15151515	90	0	0	1	0	0	1	0	0	1	0	0	0	1	11	10
56	0	9.5	0.95	138.5	3.5	109.5	24.8	7.333333333	29.6	13.8	194	18.5	39	1.5	-6	49.25	94.4516129	54.03225806	36.87428571	109.3333333	96.8125	90	0	0	0	0	0	0	0	0	0	0	0	1	1	14	4
76	1	20	0.95	139	4.3	107	30.65	12.13333333	29.93333333	17	105.3333333	24.5	37.25	2.6	1.5	82.86363636	107.8793103	53.24137931	37.365	139.173913	95.91304348	90	0	0	0	0	0	0	1	0	0	0	0	0	1	4	12
66	0	8.5	0.8	140.5	4	105.5	39.9	10	29.73333333	7.066666667	139.6666667	22.5	37.5	2.9	-0.5	86.39130435	117.2173913	53.43478261	36.56375	138.2	98.91304348	90	0	0	1	1	1	0	1	0	0	0	0	1	0	14	3
24	1	22	0.95	140	3.7	114	42.05	10.05	31.7	8.725	74.25	18	28.5	2.4	-4.5	57.28125	122.4	61.1	36.0365	111.1666667	100	90	0	0	0	0	0	0	0	0	0	0	0	1	0	14	5
83	0	45.5	0.85	140.5	3.4	103	30.3	8.3	31.53333333	9.6	83	33.5	47	1.8	13	87.39473684	114.04	47.08	36.36125	175.0833333	97.80555556	7	0	1	0	1	0	1	1	0	0	0	1	1	1	14	7
90	0	16.5	0.7	140.5	4.2	105.5	27.55	12.35	30	12.95	243.5	24.5	64.75	1.3	-8.5	100.375	134.3333333	76.375	36.48166667	160	98.56	90	0	1	1	0	1	0	0	0	0	0	0	1	0	11	5
68	1	10	1.1	144	3.2	105.5	31.8	10.5	28.2	8.7	249	31	46.25	0.6	2.5	75.96666667	148.8676471	70.22058824	37.49	126.3333333	97.93333333	90	0	1	1	1	1	0	1	0	1	0	0	1	0	9	7
76	0	46	1.4	140.5	3.8	108	23.9	10.025	31.45	14.275	239.75	18	30.5	4.15	-7	85.76923077	108.3392857	58.28571429	36.73166667	237.5	99.42307692	90	0	0	1	1	0	1	0	0	1	0	1	0	1	13	9
68	1	25.5	1.35	137.5	3.7	104.5	32.1	9.45	30.56666667	9.6	78.16666667	20	37.75	3.85	-4.5	89	150	64.4	37.0125	255.25	95	90	0	0	0	0	1	0	0	1	1	0	1	0	1	14	11
27	1	9.5	0.85	142	3.2	112.5	23.1	15.3	30.5	9.1	201.75	18.5	37.75	3.05	-7	103.9130435	112.4347826	69.39130435	37.33444444	122.75	96.69565217	90	0	0	0	0	0	0	0	0	1	0	0	1	0	9	3
52	1	19	1.5	135.5	3.7	106	35	13.375	36.3	6.85	98.75	20	37.5	2.35	-7.5	90.71428571	103.1071429	58.17857143	36.815	130.4	96.57142857	90	0	0	0	0	0	0	0	1	0	0	0	1	1	3	16
84	0	51	1.25	139	3.8	106.5	31.75	9.525	27.775	13.925	124.75	23	35.25	1.95	1	61.45454545	102.6956522	47.80434783	36.555	123.4	97.59090909	90	0	1	1	0	0	1	0	0	0	0	0	1	1	14	9
80	1	11	0.8	141.5	3.2	107	44.15	8.58	27.3	11.64	415.2	18.5	35.75	2.05	-4.5	77.18181818	124.9090909	44.81818182	37.056	190.7777778	100	52	0	0	0	1	1	0	0	0	0	0	0	1	1	14	7
66	1	28	1.15	136	3.9	105.5	59.2	9.883333333	33.7	7.716666667	84.85714286	25.5	35	2.6	-3.5	78.94736842	95.05128205	50.30769231	36.845	187.4615385	99.13157895	90	0	0	0	0	0	0	0	1	0	0	0	1	0	14	7
58	1	13	1.4	137	4.3	106	90.75	9.933333333	29.31666667	37.71666667	115.8571429	19.5	39.75	4.9	-6.5	80.69230769	99.07692308	54.34615385	36.01153846	144.3461538	98.57692308	90	1	0	0	0	0	0	0	0	0	0	0	1	1	14	10
71	1	14.5	1.05	139	4.2	105	27	12.3	30.15	12.8	205.5	22.5	36	1.3	0	57.73076923	119.7307692	59.80769231	37.36	211.4	96.38461538	90	0	0	0	0	1	0	0	0	1	0	0	0	0	14	3
88	1	49.5	5.45	136.5	4	103.5	47.15	10.55	32.75	15.2	101.3333333	19.5	29.25	1.55	-4	73.38888889	109.46	58.77	36.666	133.5	97.0952381	7	0	1	0	0	0	1	1	0	0	0	0	1	1	3	16
84	1	14.5	1.4	136	4.2	105	24	11.8	30.45	15.5	134	23	36	1.65	-1	79.82758621	117.0689655	61.34482759	36.75714286	123.45	99.31034483	90	0	1	1	0	0	0	0	0	0	0	0	1	1	14	7
64	1	48	1.7	134	4.5	101	31.15	8.666666667	32.63333333	0.1	45	19.5	37.75	1.05	-7	98.05555556	117.4268293	68.45121951	38.09071429	199.25	98.34210526	90	1	1	0	1	1	0	0	0	0	0	1	0	1	10	16
41	0	12	0.7	135.5	3.2	97	26	12.63333333	31	15.16666667	278	27	35	2.5	4	95.44	104.2	59.44	36.89666667	113	92.68	10	0	0	0	0	0	0	0	0	0	0	1	1	0	9	4
77	1	35	0.85	137.5	4	103.5	25.2	10.65	32.25	10.8	265	26.5	31.75	1.15	3	62.34615385	117.9821429	51.66071429	37.59125	119	97.57692308	90	0	0	1	0	0	1	0	0	0	0	0	0	1	8	9
52	0	17	0.9	135.5	3.8	100.5	49.9	8	36.2	21.6	180	19.5	36.25	2	-2	100.8333333	125.7916667	74	36.95857143	124.6666667	94.56	90	0	0	0	0	0	0	0	1	0	0	0	1	1	14	8
87	1	98.5	2.25	139.5	4.2	104.5	29.1	7.68	30.46	7.32	115.5	18	22.5	3.75	-1.5	98.05405405	115.4615385	53.61538462	37.23166667	101	95.13793103	7	0	0	0	0	0	1	0	0	1	0	1	0	1	3	16
55	1	16.5	1.1	146	3.1	114	52.75	12.6	33.625	10.4	155	19	28.5	1.7	-5	106.7692308	111.3571429	57.07142857	38.04875	212.4705882	99.73913043	90	1	1	1	1	0	0	0	0	0	0	0	1	1	14	9
60	1	30	0.95	139	3.9	102	82.9	9.2	30.2	10.4	269.5	22.5	42	1	-0.5	87.48	103.92	62.08	37.56875	112.1428571	96.32	90	0	0	1	0	1	0	0	0	0	0	0	0	1	12	9
23	1	9.5	0.6	139.5	3.6	111	25.4	7.8	29.15	8.85	124.5	25.5	37.75	1.65	-2.5	96.96296296	123.9230769	63.57692308	37.17428571	105	97.22222222	90	0	0	0	0	0	0	0	0	0	0	0	0	0	14	3
53	0	7.5	0.95	139	3.4	103.5	31.05	9.88	30.65555556	14.04444444	186.3333333	20.5	32.5	4.1	-2	82.85	115.3888889	61.5	37.42	179.952381	99.94444444	90	0	0	0	0	0	0	0	1	0	0	0	0	1	14	10
88	0	17.5	0.95	134	3.7	106.5	97.2	11.2	31.3	29.86666667	245.6666667	15	28.75	3.55	-9	90.37037037	109.5555556	47.59259259	37.43714286	233.75	95.8	90	1	1	0	0	1	0	0	1	1	0	0	0	1	13	9
86	0	12.5	0.7	138	3.9	112.5	38.35	9.4	30.86666667	13.8	98	17.5	34.75	2.3	-2.5	84.31428571	114.9444444	59.27777778	36.61904762	137.3809524	98.18181818	90	0	1	0	1	1	0	0	0	0	0	0	1	1	13	8
89	0	27.5	1.2	133	3.8	93.5	26.95	10.2	22.43333333	30.1	179.3333333	28.5	47.75	2.05	6	101.4516129	117.0740741	63.81481481	36.39714286	142.3333333	96.55555556	24	0	1	1	0	0	0	0	0	0	0	0	1	0	13	4
55	1	40	1.4	132	4.2	101	48.6	10.175	31.525	13.35	78.41666667	18.5	31.25	3.35	-4.5	82.42857143	107.2058824	60.32352941	37.5	184.5555556	98.21428571	90	0	0	0	1	0	0	0	1	0	0	0	1	1	11	15
57	1	11.5	0.8	138	2.6	109.5	33.9	14.85	32.45	9.325	108.75	13.5	27.5	3.2	-7.5	108.0576923	98.64285714	63.14285714	36.9925	146.6	99.19607843	90	0	1	0	0	1	0	0	0	1	0	0	1	1	13	8
65	1	26	1	134.5	3.7	92.5	48.35	14.65	22.95	40.4	616.5	23.5	41.25	2.9	1	87.40625	98.03125	55.71875	37.76833333	257	95.46875	13	1	1	0	1	0	0	1	0	0	0	0	1	1	10	11
61	1	20.5	1.15	133.5	3.9	106	44.45	12.18	30.66	12.7	246.4	20.5	33.5	2	-6.5	123.4	96.3125	62.625	36.74714286	157.3636364	99.76666667	78	0	0	0	0	0	0	0	0	0	0	1	1	1	9	11
57	1	16.5	0.75	136	3.5	105.5	29.35	11.46666667	31.86666667	16.23333333	141	21	40.25	1.45	0	80.91666667	105.6486486	62.89189189	36.66285714	130.3571429	97.81578947	90	0	0	0	0	0	0	0	0	1	0	0	1	1	14	7
83	0	16.5	1.45	140.5	3.6	108.5	32.15	10.3	30.25	14.15	323.3333333	23.5	39.25	2.95	-1	89.81481481	122.0357143	51.64285714	36.86428571	182.4	98.66666667	90	0	0	0	0	1	0	0	0	1	0	0	1	1	9	5
88	0	52.5	1.55	141.5	3.8	102	41.65	14.85	35.1	20.25	225	22	28.75	4.4	-2.5	113.575	117	65.5	37.81714286	130.2	97.25641026	7	1	1	0	0	0	1	1	1	0	0	0	1	1	3	12
78	0	9	0.85	139	4.5	107.5	29.5	8.38	30.92	6.78	105.5	26	35	2.8	3	69.84615385	112.4444444	48.03703704	36.15833333	138.2608696	99.11111111	90	0	1	0	1	0	1	0	0	0	0	0	1	1	3	12
76	1	24.5	1	137	3.6	104.5	27.85	9.6	33.43333333	8.633333333	127.6666667	24	33.25	1.45	2	68.65384615	123.75	49.89285714	36.76	140.55	97.07692308	90	0	0	0	1	0	1	1	0	0	0	0	1	1	14	7
46	1	16	2.35	137.5	4.5	106.5	28.6	8.6	25.13333333	26.76666667	301.6666667	24	43.5	1.25	-0.5	82.06896552	117	62.1875	36.73166667	119.4210526	97.03448276	90	0	1	0	0	0	0	0	1	0	0	0	1	1	3	10
80	1	23.5	2.45	143	4.9	110	66.25	7.966666667	29.16666667	18.73333333	130.3333333	20	38.75	3.1	0	88.97058824	103.3857143	51.12857143	35.88888889	117.5	98.375	53	0	1	0	1	0	1	0	0	0	1	0	1	1	14	13
62	1	42.5	1	144.5	4.2	103.5	34.35	7.1	30	16.33333333	229	27.5	52	1.1	4	90.40540541	117.1612903	67.12903226	36.59166667	181.1666667	97.59459459	90	0	0	1	1	1	0	0	0	0	0	0	1	0	11	3
83	0	26.5	0.9	137.5	3.9	106	30.6	9.4	28.4	14.6	161	21	40.75	1.7	-2.5	70.08823529	130.6829268	44.63414634	36.61545455	153.7142857	98.63414634	90	0	0	1	1	1	0	0	0	0	0	0	1	0	14	5
42	0	6	0.8	143.5	3	107.5	21.9	9	26.63333333	12.03333333	262.6666667	27.5	40.25	1.2	3	100.4375	103.2083333	63.33333333	37.693	152.6666667	97.78125	90	0	0	0	0	0	0	0	0	0	0	0	1	1	3	9
40	1	15	1	143	2.9	115	33.65	9.425	29.625	5.625	119.75	19.5	37.25	1.95	-4	114.52	98.32692308	50.75	36.89428571	113.6875	97.6	90	0	0	0	0	0	0	0	0	0	0	0	0	1	7	10
71	0	16.5	1.8	136.5	3.7	105	27.1	10.5	28.63333333	20.8	480	21	27.75	1.35	-2	90.12	140.56	59.16	37.13571429	148.8571429	97.84	90	0	0	0	0	0	0	1	0	0	0	0	0	1	10	6
81	1	33.5	1.1	137	4.2	108.5	39.05	9.866666667	29.13333333	8.8	94.33333333	19	33.25	2.45	-4.5	70.625	110.9558824	40.72058824	37.48285714	102.8	98.625	90	1	1	0	0	1	0	0	0	0	0	0	1	1	14	11
38	1	18	0.95	141	4.3	107.5	23.85	11.43333333	30	11.73333333	181	27.5	37.5	2.6	0	84.44444444	110.2972973	51.13513514	37.233	146.625	98.47222222	90	0	0	1	1	1	0	0	0	1	0	0	1	0	14	2
87	1	35	1.15	134	3.8	106	110.7	10.2	32.26666667	18.06666667	107.3333333	21	27.25	2.45	-0.5	86.04	101.36	45.20833333	37.3	185	97.96153846	50	1	1	0	0	1	0	0	0	0	0	0	1	1	11	9
70	1	17.5	1.2	143	4.6	101.5	34.1	11.7	30.5	8.95	493.5	21.5	31	1.9	-1.5	103.6296296	135.4230769	57.40384615	36.87428571	238.6923077	97.79310345	40	0	0	1	1	0	0	0	0	1	0	1	1	0	8	6
75	0	57	1.4	128	3.5	99.5	32.25	11.25	31.775	7.7	352	16.5	26.75	2.85	-6	71.76	115.08	55.16	36.67666667	152.625	99.11538462	90	0	0	0	0	1	0	0	0	0	0	0	1	1	7	9
60	1	12.5	1.4	140	4.1	107	37.45	10.63333333	31.73333333	9.8	135.6666667	25	41.25	2.1	0.5	82.70588235	107.0526316	51.92105263	36.264	123.5555556	96.02857143	90	1	0	1	1	1	0	0	0	0	0	0	1	1	14	6
94	1	36	2.2	129.5	4.3	100.5	60.35	11.1	25.9	10.85	175	16.5	33.5	3	-8	88.08	108.76	60.04	36.67428571	126.5	98.86956522	30	1	1	0	0	0	1	1	0	0	0	0	1	1	14	12
80	1	9.5	0.75	139	3.9	106	28.9	12.16666667	31.56666667	8.033333333	108	23	37.5	1.6	-0.5	76.56	116.64	49.88	36.9652381	111.5555556	96.24	90	0	0	0	0	1	0	0	0	0	0	0	1	1	14	6
45	0	7	0.6	144	2.9	111.5	28.8	12.74	29.46	21.14	143.8	18	33.75	6	-8.5	102.25	98.18571429	60.84285714	35.49166667	205.0952381	97.10714286	14	0	0	0	0	0	0	0	0	0	0	0	1	1	10	11
68	0	10.5	1.05	135	3.6	104	34.1	12.75	30.4	15.05	137	22.5	39.75	2.35	-1	69.9	128.483871	52.77419355	37.29833333	159.1428571	97.64285714	90	0	0	1	1	1	0	0	0	0	0	0	1	0	14	3
83	0	31	2.5	139	4.5	105	25.8	8.466666667	33.16666667	8.833333333	94.33333333	22.5	33.5	2.55	-2.5	71.62962963	106.75	38.71875	36.53	157.9782609	98.31034483	90	0	1	0	1	0	1	0	0	0	0	0	1	1	14	10
58	1	32	2.35	135.5	4.5	103.5	35.55	8.166666667	29.9	11.2	121.6666667	24	38.5	1.5	3.5	79	112.04	50.08	36.82173913	98.82608696	99.04	90	0	1	0	1	0	1	0	0	1	0	0	1	1	3	16
71	1	16.5	0.8	137	4.1	111.5	33.1	10.13333333	32.46666667	14.2	208	22.5	35.75	1.65	-1	76.25714286	115.2058824	60.32352941	36.784375	134	98.17647059	90	0	0	1	0	1	0	0	0	0	0	0	1	0	14	4
65	1	15	2.85	140.5	4.3	110	28.75	11.4	29.1	12.25	179.5	25	42.75	2.05	-0.5	73.94117647	114.7352941	54.32352941	37.99090909	129.8421053	97	90	1	0	1	0	0	0	1	0	0	0	0	1	1	14	5
72	1	96	2.85	127.5	5.7	91	47	9.1	30.4	12.4	314	18.5	27.5	2.05	-6.5	80.66666667	86.59433962	51.27358491	35.45555556	193.5	98.06521739	6	0	1	1	0	0	1	1	0	0	1	0	1	1	7	14
67	1	15.5	1.4	135	5.3	105.5	39.95	9.733333333	28.46666667	12.46666667	198.6666667	23	43	1.5	0	65.13043478	118.12	61.52	36.13875	108.2	97.2	90	0	0	1	0	1	0	1	0	0	0	0	1	1	14	2
63	1	123	2.15	143	2.4	94	27.2	11.03333333	29.06666667	12.53333333	272	32.5	61.25	0.9	7	86.28	114.4615385	65.88461538	36.555	109.25	96.03703704	90	0	1	1	0	0	0	1	0	0	0	0	1	0	13	4
71	1	32.5	1.2	140	3.7	109.5	40.3	10.36	31.375	12.525	174.2	21	38.5	3.8	-6	87.79411765	110.0588235	76.35294118	37.12333333	144.1666667	89.09090909	90	1	0	0	0	1	0	0	0	1	0	0	1	1	4	13
46	1	10.5	0.9	136	3.9	107.5	30.05	9.866666667	29.7	14.23333333	150	23.5	41.75	1.8	0	89.3	102.0806452	55.87096774	37.08571429	128.25	99	90	0	0	0	1	1	0	0	0	0	0	0	0	1	14	5
69	1	16.5	0.95	138	4	105.5	42.1	11	32.475	15.625	200	26	38.75	2.5	0	89.80952381	101.8181818	54.72727273	37.15	132.05	98.23809524	90	1	0	0	1	1	0	0	0	0	0	0	1	1	14	6
59	1	54.5	2.7	137	4.9	108	30.55	8.35	31.78333333	21.65	184.8333333	16.5	27	4.9	-5	94.17647059	109.5882353	59.73529412	36.84153846	216.3333333	97.11764706	69	0	0	0	1	0	0	0	1	0	0	1	1	1	10	13
55	1	18	0.95	135.5	4	104.5	29.9	11.63333333	30.96666667	15.63333333	140.6666667	24.5	42	2.25	0.5	76.16666667	108.2564103	64.15384615	36.66451613	136	97.91666667	90	0	0	1	1	1	0	1	0	1	0	0	0	1	14	6
65	1	51	1.7	136	4	96	73.85	9.9	27.6	4.8	179	26	39.5	2.1	7	129.4857143	92.33333333	63.18181818	36.75625	233.5	96.8	17	0	1	0	1	1	0	1	0	0	0	0	1	1	3	6
91	1	41	1.75	136.5	4.4	104	33.5	13.83333333	32.3	12.26666667	209.3333333	18.5	38.75	3.85	-6	88.5	124.0769231	58.73076923	37.27285714	119.4	94.08	90	0	0	1	0	1	0	0	0	1	0	0	1	0	12	9
32	0	18.5	1.6	136.5	3.4	101	36.65	8.122222222	29.54444444	9.655555556	78.77777778	24	45	2.55	1.5	77.26785714	153.2678571	94.375	37.277	109.5	97.92857143	90	0	0	0	0	1	0	0	0	0	0	0	1	0	4	13
48	0	8	0.9	143	4	106.5	24.7	8.75	29.9	8.3	257	32	47	1.2	5	98.31034483	118.8965517	58.93103448	38.11066667	125.2	96.79310345	90	0	0	0	1	1	0	0	1	0	0	0	1	1	10	5
65	0	93.5	2.7	139.5	2.7	103	26.95	11.63333333	32.16666667	21.56666667	360.6666667	15	31	1.05	-8	78.17777778	111.3913043	55.91304348	36.755	151.4	96.64285714	90	0	0	0	0	0	1	0	0	1	0	0	1	1	11	11
54	0	29	1.1	143.5	4	118	50.85	11.2	30.93333333	7.1	171.3333333	17	34.75	2.05	-4.5	112.972973	102.225	60.9875	37.626	128.3333333	98.32	90	0	0	0	0	0	0	0	0	0	0	0	1	1	10	10
86	0	19.5	1.5	142	3.3	108.5	23.85	9.4	26.35	15.075	408.5	22	32	1.5	1	73.48	113.4375	50.08333333	36.471	155.7142857	99.8	90	0	0	0	1	0	0	0	0	0	0	0	1	1	9	8
80	0	67.5	1.55	125	4.2	97	40.7	10.16	30.425	5.25	153.5	14	29.75	3.65	-7.5	79.22222222	92.25	49.66666667	36.50769231	176.6153846	98.82142857	17	0	1	0	0	0	1	0	1	0	0	0	1	1	14	11
73	1	22	1.85	141.5	4.2	108.5	38.1	10.3625	31.075	8.025	75.875	23.5	47	3.85	-6.5	83.18518519	107.1428571	63.21428571	37.03857143	139.0555556	99.88888889	90	0	0	0	0	0	0	0	0	0	0	0	1	0	4	11
71	1	39.5	0.8	145.5	4.4	112	27.3	9.371428571	22.44285714	13.61428571	163.1428571	22	40.25	1.35	-0.5	83.72	106.173913	75.34782609	37.395	106.5	98.32	90	0	0	0	0	1	0	0	0	0	0	1	1	1	10	11
91	1	14.5	0.7	142.5	3.4	100	88.35	9.45	30.2	9.2	336.5	39	62	1.2	10	76.5	109.1428571	50.52380952	37.10166667	197.8333333	91.91666667	90	0	1	1	1	0	0	1	0	0	0	0	0	0	13	2
79	1	14.5	2.05	137	4.5	102	30.3	9.35	32.525	13	227.25	21	38.5	1.55	0	101.4666667	105.2258065	55.51612903	37.00166667	117.5	95.2	90	0	0	0	0	0	0	1	0	0	0	0	1	1	13	4
43	1	41	2.35	136.5	3.6	109.5	49.3	14.625	30.275	6.375	99	18.5	40.25	4.75	-10	135.9230769	102.5	55.26923077	36.633	157.0833333	92.72	90	0	0	0	0	0	0	0	1	1	1	0	1	1	3	19
70	0	14	1.6	136.5	3.8	105.5	30.7	9.425	32.35	11.6	132.5	24.5	33.5	2.7	-1.5	85.79545455	110.3684211	60.84210526	37.79459459	128.1764706	98.23255814	90	0	1	1	1	1	0	0	0	0	0	0	1	1	10	4
89	1	70.5	2	143.5	3.7	109	78.7	8.9	30.45	8.35	212	21	34	1.55	-2	71.62068966	120.4137931	43.79310345	36.69	144.8888889	97.75862069	90	0	1	0	1	0	1	1	0	0	0	0	1	0	14	6
60	1	19	1.3	135.5	4.3	97.5	58.95	11.1	28.9	13.3	178.5	22.5	35	2.4	0	81.96	132.6296296	61.62962963	36.82571429	216.8	96.91666667	90	1	1	0	1	1	0	0	1	0	0	0	1	1	14	3
49	0	20.5	4	125.5	4.4	94.5	84.1	6.55	33	31.25	20	18.5	44.25	4.2	-4.5	101.2608696	115.7727273	47.31818182	36.52857143	97.375	97.52173913	4	0	0	1	1	0	0	0	1	1	1	0	1	1	14	20
67	1	17.5	0.8	138	3.9	106.5	29.9	10.43333333	31.03333333	9.9	116.6666667	29	35.5	1.9	2	84.53846154	125.9230769	63.80769231	36.89130435	134.0555556	96	90	0	0	0	1	1	0	0	0	0	0	0	1	0	14	5
89	0	18	0.9	135.5	3.8	105	26.2	10.08	31.1	14.78	339.4	21.5	32.5	3.4	-4	82.15625	128.4146341	58.79268293	36.25333333	118.5714286	98.75862069	11	1	1	0	0	1	0	0	0	0	0	0	1	1	7	7
80	0	25.5	1.2	138.5	4.5	112	26.15	9.166666667	30.63333333	15.33333333	141	22	29.25	1.5	-2	80.40625	116.25	52.90625	36.80142857	127.6363636	99.96774194	90	0	0	0	1	1	0	0	0	0	0	0	1	1	7	10
76	1	51	1.2	131.5	3.9	97.5	25.95	10.8	29.84	18.3	343.6	20	33.25	2.05	-2.5	66.4	107.3636364	54.81818182	36.84	215.4166667	99.72	90	0	0	0	1	1	0	0	0	1	0	0	1	1	9	8
64	1	8	1.1	139	3.4	107	35.5	9.7	31.7	21.4	349	22	38.5	0.9	0	92.4	110.4137931	58.4137931	36.72166667	169	92.86111111	90	0	0	1	0	0	0	0	0	0	0	0	1	0	14	2
86	0	36.5	1.45	139	4.3	106.5	46	12.46666667	32.8	15.03333333	165.6666667	17	25.5	1.25	-8	117.92	108.12	59.96	36.64142857	178.3333333	99.36363636	6	1	1	0	0	1	0	0	1	0	0	0	0	1	3	12
52	1	15	0.95	136	2.1	90.5	22.95	9.65	35.35	1.15	22.5	18.5	31	1.8	1	100.2307692	123	64.16666667	37.34555556	211.5	94.19230769	25	0	0	0	0	1	0	0	0	1	0	1	1	0	14	7
63	1	16	0.7	142	3.6	108	30.8	14.15	32.85	17.7	197	27	45.25	1.35	0.5	89.37777778	171.9782609	69.39130435	37.78888889	166.3333333	100	90	0	0	0	1	1	0	0	0	0	0	0	1	0	14	3
50	0	12.5	0.6	139	3.4	101	29.6	11.93333333	29.66666667	8.7	226	25	43.75	1.1	0	99.28	132.3333333	80.58333333	37.76555556	152.5	99.44	90	0	0	1	1	1	0	0	0	0	0	0	1	0	14	6
74	1	85.5	6.95	136.5	3.4	109	66.4	10.85	33.025	14.75	176.5	16	36	1	-8	107.96875	101.3714286	52.64705882	36.3625	129.9	99.07142857	90	0	0	1	0	0	1	0	0	0	1	0	1	1	13	10
83	0	28	0.9	135.5	3.8	100	35.9	7.766666667	28.36666667	13.66666667	362	17.5	21.75	2.7	-4.5	93.41666667	103.6666667	58.01851852	36.67571429	252	97.83333333	34	0	0	1	1	1	0	1	0	0	0	1	1	1	13	3
69	0	9	1.05	137	4.1	107	32.45	11.075	30.075	15	124.5	22	33.5	2.65	1.5	78.92	102.6607143	63.125	36.78153846	115.5	98.84615385	90	0	0	0	0	1	0	0	0	0	0	0	1	1	14	3
50	1	12.5	0.65	140.5	4	107.5	27.3	12.075	30.975	19.8	432	22	40.75	1.25	-2	111	114.4230769	71.38461538	37.07166667	143.5	96.08	90	0	0	0	0	0	0	0	0	1	0	0	1	0	14	4
75	0	8.5	0.65	140	4.1	110	36.05	9.8	28.8	11.2	133.3333333	23	36.25	2.55	1	86.21212121	123.1818182	63.18181818	36.546875	122.7647059	99.78125	90	0	0	1	0	1	0	0	0	0	0	0	1	1	13	3
62	0	11	0.65	139	3.9	103	32.8	12.3	30.6	10.6	178	25	33	2.85	0.5	90.40740741	104.4642857	52.92857143	37.06125	159	99.93103448	90	0	0	0	1	1	0	0	0	0	0	1	1	0	3	5
64	0	15.5	0.9	140	3.4	107.5	55.65	10.24	29.36	10.14	212.2	25	30.75	1.65	0	60.19047619	128	53.47826087	36.05555556	139.8888889	97.36363636	90	0	0	0	1	1	0	0	0	0	0	0	1	1	14	2
88	1	52.5	1.4	142	4.5	111.5	59.35	9.175	28.6	14.775	206.5	21	35	1.3	-1.5	84.88888889	117.1538462	55.88461538	37.33285714	121.3333333	99.44	90	0	0	0	1	1	0	0	0	0	0	0	1	0	8	5
45	1	16	1.1	136	4.8	101	29.3	11.9	31.5	16.1	276	25	37	1.2	1.5	91.35714286	106.3214286	60.89285714	37.22	125.6470588	97.13793103	26	1	0	0	0	0	0	1	1	0	0	0	1	1	3	8
82	0	21	1.05	134	4.1	100.5	30.7	9.433333333	26.93333333	12.2	266.3333333	23	39	1.5	-1.5	83.5862069	131.25	46.25	36.4025	97.88888889	98.24137931	90	0	0	0	0	0	1	0	0	0	0	0	1	1	14	5
68	1	15	0.75	142	3.9	107.5	29.95	11.4	29.4	13.03333333	148.3333333	23	37.75	2.15	-2.5	83.26086957	106.2162162	56.98648649	37.5	133.3846154	95.86956522	90	0	0	0	0	1	0	0	0	0	0	0	1	1	3	9
59	1	25.5	0.9	138	4.1	106	30.6	10.53333333	30.23333333	17.23333333	183.6666667	22	36.75	2.5	-1	74.08	118.4	61.24	36.49875	121.4444444	96.8	90	0	0	0	0	1	0	0	0	0	0	0	1	1	14	5
79	0	18	0.8	139	4	110.5	35.1	10.5	31.7	9.166666667	108.3333333	22	36.5	1.35	0	86.57142857	120.6607143	65.01785714	36.35	117.8	97.10714286	90	0	0	1	0	1	0	1	0	1	0	1	1	0	3	8
56	0	45	1.3	142	3	113	37.3	9.533333333	29.6	7.833333333	214.3333333	20	30.25	1.15	-3.5	75.40625	116.7352941	75.5	36.5465	96.11111111	99.5	90	0	0	0	0	1	1	0	0	0	0	0	1	0	14	3
92	0	21.5	1.3	138	3.7	104.5	28.95	9.633333333	30.46666667	10.53333333	119.6666667	24.5	46	0.9	-4	77.75757576	107.8	51.52857143	36.22142857	139.6	97.24242424	90	0	0	0	1	1	0	0	0	1	0	0	0	1	12	8
59	0	13.5	3.75	140.5	3.3	101	150	10.9	29.23333333	13.43333333	312	22	35	1.5	-1	97.45833333	108.047619	66.52380952	37.18333333	128.5	91.75	90	0	0	0	0	0	0	1	0	0	0	0	1	0	14	2
83	1	142	4.05	133	4.2	103	46.5	10.5	32.5	37.86666667	420.3333333	14.5	36	1.15	-13	62.45454545	122.3913043	50.34782609	36.19	198.6190476	95.16666667	43	0	1	0	0	0	1	0	1	0	1	0	1	1	3	18
71	0	41	3.05	135.5	4.8	104.5	90.15	8.766666667	25.7	18.7	132.3333333	15	23	1.8	-6	74.47619048	139.6315789	63.57894737	37.24	109.6	95.26315789	90	1	1	1	0	0	0	0	0	0	0	0	0	1	13	4
85	1	19.5	1.1	132.5	3.7	103	33.05	8.633333333	29.46666667	4.833333333	91.66666667	23	38	1.6	1	66.17857143	131.0641026	54.26923077	36.44	115.3809524	98.51851852	90	0	0	0	0	1	0	0	0	0	0	0	1	1	14	6
82	0	31.5	1.4	139	3.8	105.5	35.05	10.7	29.9	15.7	127	24.5	41	3.15	-4	62.71794872	127.8780488	59.24390244	35.61125	114.4166667	99.47368421	17	0	1	1	0	1	0	0	0	0	0	0	1	1	3	7
61	1	17	0.85	136	3.6	100.5	69.5	13.55	30.6	19.7	250.5	26	38.25	1.7	0.5	78.42307692	97.52	48.64	37	117.4615385	96.92307692	90	1	0	0	0	1	0	0	0	0	0	0	1	1	3	9
66	1	15	2.7	136	4.2	104.5	25.65	12.06666667	29.63333333	17.06666667	186.6666667	23.5	43.75	2.25	-1	92.66666667	107.8484848	62.15151515	36.98571429	144.9047619	95.1875	90	1	0	0	1	1	0	0	0	0	0	0	1	1	14	5
68	0	101	2.75	135	4.7	102	31.4	10.1	30.1	19.9	187.5	19.5	40	1.05	-6	92.57142857	120.4827586	57.06896552	37.20714286	111.2	97.03571429	90	0	0	1	0	0	0	1	0	1	0	0	0	0	10	7
78	0	16.5	1.1	137.5	3.6	108	37.2	10.5	32.15	8.375	99	24	31.25	1.8	-1.5	71.46153846	111.2222222	65.66666667	36.62692308	138.0952381	97.96296296	90	0	0	1	0	1	0	1	0	0	0	0	1	1	3	10
82	0	26.5	1.05	146	4.5	101.5	24.15	9.15	28	6.8	216.5	38.5	88.25	1	12	63.21428571	127.4090909	55.27272727	36.232	136.2	95.79310345	90	0	1	1	0	0	1	1	0	0	0	0	1	0	14	3
81	0	24.5	0.85	131.5	4.6	91	33.6	14.7	34.1	7.3	161	35.5	66.25	1.35	9.5	112.3703704	119.6	73.16	36.49833333	114	95.81481481	90	0	0	1	0	1	0	0	0	0	0	0	1	1	14	5
83	0	25.5	0.9	136	4.4	104	39.75	7.9	28	8.6	100.25	24.5	38	1.75	0	77.07142857	113.4848485	54.63636364	36.482	105.9473684	97.46428571	90	0	0	0	0	1	0	0	0	0	0	0	1	1	14	6
48	1	10	1.15	137.5	3.8	99	30.25	13.05	34.3	18.1	197.5	20.5	38.75	2.75	-3.5	79.7037037	99.75	58.66666667	36.80857143	179	95.77777778	90	0	0	1	0	0	0	1	0	0	0	0	1	0	3	9
87	1	23.5	1.05	136.5	4.5	105	33.45	10.13333333	34.4	8.7	126.6666667	25	35.75	1.1	-1	70.32352941	128.4861111	49.93055556	36.48923077	134.3333333	98.64705882	90	0	0	1	0	1	0	0	0	1	0	0	0	1	3	12
76	0	21	2.8	141	4.2	104	35.4	9.15	30.1	5.9	228.3333333	29	32.5	3.95	2.5	104.2333333	117.0333333	57.93333333	36.2025	110	100	90	0	0	0	0	0	1	0	0	0	1	0	1	1	10	9
72	0	18.5	0.75	139.5	4.2	108	22.9	10.4	28.53333333	9.366666667	178.6666667	23.5	40.75	1.85	-3	94.2	110.125	53.75	36.33333333	114.3214286	98.33333333	90	0	0	1	1	1	0	0	0	0	0	1	1	0	14	5
38	1	20.5	1.35	135.5	4	97.5	27.8	12.6	32.7	13.4	217.5	25.5	54.25	1.2	-0.5	85.275	104.7027027	61.51351351	36.92444444	104.3333333	97.3	60	0	0	0	0	0	0	0	0	0	0	0	1	0	14	6
81	1	30.5	1	142	4.2	113.5	29.3	9.433333333	33	13.2	143	20.5	36	1.7	-1	76.67741935	116.6296296	56.14814815	37.058	133.125	97.51612903	90	0	1	0	1	0	1	0	0	0	0	0	1	1	3	10
55	1	15	1.05	133.5	4	98.5	30.85	10.9	29.8	13.73333333	398	22.5	35.5	1.3	0.5	91.82142857	95.93333333	59.68333333	37.78545455	118.2	98.44	90	0	1	1	0	0	0	1	0	0	0	1	1	1	8	12
60	1	18	1	140	4.3	111	37	9.666666667	30.16666667	11.96666667	191	25	33.5	2	0.5	95.94594595	115.3571429	61.72619048	36.83055556	121.0666667	97.67567568	90	1	0	0	0	1	1	1	0	0	0	0	1	1	10	6
82	1	22	0.9	139	4.6	111	33.95	9.1	32.36666667	8.333333333	178	21.5	36	1.25	-3	80	112.3913043	42.2173913	36.65142857	117.3333333	99.75	21	1	0	0	0	0	0	0	0	0	0	0	1	1	10	3
69	0	19	2	141.5	3.5	109.5	33.9	11.7	29.7	4.925	137.25	18.5	36	3.05	-5	86	98.42	60.54	37.65333333	146.1111111	96.97058824	90	0	0	1	0	1	0	0	0	0	0	0	1	1	9	12
53	1	58.5	1.4	139	3.7	98.5	26.55	6.7	29.56	5.98	18.66666667	26	38.5	2.25	4.5	99.43333333	133.3846154	81.42307692	37.14416667	185	94.7	18	0	1	0	0	0	0	0	0	0	0	0	1	1	14	12
84	0	60	5.55	142	3.7	111.5	29.75	10.8	24.96	11.28	151.6	11.5	24.5	2.4	-12	90.88235294	105.3076923	54.69230769	36.6875	119.8333333	98	90	0	0	1	0	1	0	0	0	1	0	0	0	1	9	12
62	1	27.5	1.55	136.5	4.6	108.5	46.85	14	32.5	7.25	137	18	28.75	1.6	-5.5	102.5483871	120	91.9	36.00166667	140.2857143	95.80645161	90	0	1	0	0	1	0	0	0	0	0	0	1	1	3	6
75	0	94	1.3	144	3.5	108.5	26.55	8.233333333	30.11666667	14.36666667	99.66666667	22	44.5	1.35	-2	115.75	111.2142857	56.10714286	36.45333333	184.3333333	97.94736842	7	1	1	1	0	0	1	1	0	0	0	0	0	1	8	10
73	0	20.5	0.8	137.5	4.7	98.5	31.65	12.46666667	28.4	16.43333333	172.3333333	23.5	54.5	2.2	-1	109.7083333	91.30434783	67.34782609	36.815	135	93.45833333	90	1	1	1	0	0	0	1	0	1	0	0	1	0	14	4
21	0	12	1	139.5	3.5	108.5	52.65	8.35	26.8	9.685714286	105.1428571	23	30	2.05	-1	92.33333333	121.75	72.64285714	38.81153846	115.3333333	98.12	90	0	0	0	0	0	0	0	0	0	0	0	0	0	14	4
57	1	14	1.1	137.5	4.2	105	25.1	13.03333333	30.8	20.9	180.6666667	25	32	2	-4	83.2	127.6875	74.25	37.055	154.6153846	97.83333333	90	1	0	0	0	1	0	1	0	0	0	0	1	0	4	11
42	1	11.5	2.05	141	3.4	108.5	28.7	12.1	27.25	19.1	140.5	23	41	1.6	0	114.2	122.4285714	77.03571429	36.66	101.6666667	96.1	90	0	0	0	0	1	0	0	0	0	0	0	0	0	13	5
40	1	103	4.65	129.5	4.2	90.5	30.4	10.06	26.16	12.94	489.8	20	36	0.9	-4	108.6666667	105.9107143	57.14285714	36.22777778	104.5714286	99.51851852	90	0	0	0	0	0	0	0	0	0	0	1	0	0	14	8
85	1	81.5	2.35	149.5	4.6	121	24.3	10.3	28.8	27.5	359	19	33	2.2	-6.5	92.22222222	104.4615385	54.34615385	36.98333333	274.4285714	99.03571429	90	1	1	1	1	1	0	0	0	1	0	0	1	1	7	11
69	1	40	1.7	135	4.4	102	45.8	8.366666667	28.83333333	30.06666667	523.3333333	17.5	32.5	2.7	-7	96.52173913	107.68	59.88	37.11	245.8333333	100	16	0	0	0	1	0	1	0	0	0	0	0	1	1	13	9
77	0	43	1.35	132.5	4.8	97	46.35	7.1	19.9	22.13333333	327	23	52.5	5.35	-6	99.67857143	98.5	52.94827586	37.50666667	105.9166667	94.92	2	0	1	1	0	1	0	1	1	1	0	0	1	1	3	14
55	1	10	0.9	136.5	3.5	108	28.9	9.533333333	33.86666667	12.63333333	186.6666667	24	40.5	1.55	0	77.05	108.7317073	48.04878049	36.67	113.375	97.675	90	0	0	0	0	0	0	0	1	0	0	0	1	1	10	3
85	1	20.5	1.1	136	4.6	106	29.6	11.83333333	34.5	9.8	149.3333333	25.5	38.75	1.4	1.5	78.16666667	118.0540541	57.02702703	36.51666667	120.65	95.86111111	90	0	0	0	1	1	0	0	0	0	0	0	1	1	14	7
64	0	17.5	0.85	134.5	3.7	101.5	33.4	10.4	31.3	11.6	325	19	33.5	1.15	-5.5	94.23333333	111.7	75.33333333	36.9575	135	97.26666667	90	1	1	1	1	1	0	1	0	0	0	0	1	0	10	6
53	1	10.5	0.95	135	4	105	27.95	10.73333333	30.93333333	12.16666667	230.6666667	24.5	36.25	1.6	3.5	83	113.1666667	63.04166667	36.79428571	130.7058824	97.86956522	90	0	0	0	0	1	0	0	0	0	0	0	0	1	14	3
67	1	18	1.35	139.5	3.5	100	100.75	13.66666667	27.4	18.6	293.3333333	26	40.25	2.5	3	104.862069	118.5	70.68421053	37.43666667	168.8333333	93.56666667	90	1	1	1	0	0	0	1	0	0	0	0	1	1	7	12
59	1	30.5	1.95	140.5	4.1	105.5	88.75	9.683333333	31.15	12.58333333	89	19	31.75	7.4	-9	100.2647059	112.5294118	62.17647059	36.86166667	229.1304348	97.82352941	90	1	0	0	0	0	0	0	1	0	0	1	1	1	14	7
78	0	33	1.55	141	4.7	110	26.5	9.95	30.95	5.55	154	22	40.5	0.75	0.5	57	173.4285714	63.60714286	36.37428571	111.6	97.42857143	90	0	0	0	0	0	1	0	1	0	0	0	1	0	13	6
61	1	48.5	1.25	132	5	108	35.15	9	31.075	14.925	164.5	18	29	1.1	-6	79.44117647	109.46875	57.59375	36.24571429	79	98.28125	90	0	0	0	0	1	0	0	1	0	0	0	1	1	14	9
81	0	69.5	2.8	136	4	111	87.1	10.35	29.2	14.5	410.5	9	21	5.65	-10.5	95.15384615	109	53.5	36.61	150.6	97.48	90	0	0	0	0	0	0	0	0	0	0	0	1	1	3	11
67	1	37	2.15	137	5.2	98.5	87.85	6.914285714	34.24285714	8.157142857	47.85714286	15	26.75	7.55	-6	74.55813953	116.7209302	54.23255814	36.83346154	84.6875	96.93023256	90	0	0	0	1	0	1	1	1	0	0	0	1	0	13	11
85	0	18.5	1.25	133	4.5	91	30.4	8.55	29.15	14.65	678	34.5	44.5	2.6	2.5	92.18571429	105.2068966	48.84482759	37.375	157.5	97.50704225	90	0	0	1	0	0	1	0	0	0	0	1	1	1	14	5
25	0	8	0.8	142.5	3.9	109	33.4	11.2	30.85	22.1	258.5	23	39.75	1.15	-1	76.73333333	111.1935484	61.4516129	37.25	101.8181818	99.03333333	90	1	0	1	0	0	0	0	0	0	0	0	1	0	14	2
90	0	20.5	1.1	145	3.2	116.5	66.05	9.35	30.56666667	7.733333333	94.33333333	21	37	2.4	-5.5	84.93181818	142.9230769	62.35897436	36.75615385	162.4	98.75	68	0	0	0	0	0	0	0	0	0	0	0	1	0	11	9
31	1	19	1.15	137	3.4	102.5	39.65	10.275	26.6	20.575	176.25	23.5	31.25	1.35	2	116.4074074	110.4230769	58.11538462	37.25142857	118	98.57692308	90	0	0	0	0	0	0	0	0	0	0	0	1	0	10	5
36	1	19.5	1.35	138.5	4.4	105.5	23	11.1	30.38333333	18.3	181.6666667	22.5	39	2.55	-2.5	80.72	113.72	53.08	37.64857143	151.9	98.16666667	90	0	0	0	0	0	0	1	0	1	0	0	0	1	10	11
92	0	60	1.7	145.5	3.2	115	29.5	10.78	31.08	8.06	80.6	20.5	36.75	0.9	-4.5	78.2	98.61111111	42.7962963	36.27222222	122.6111111	99.24	90	0	0	0	0	1	0	0	0	0	0	0	1	1	14	8
91	0	47.5	1.45	144	4.6	115	27.9	10.1	29.95	16.9	227.5	21	32.75	1.15	-4.5	71.6097561	118.5697674	51.18604651	36.58888889	127.5	99.35	90	0	1	1	1	1	0	0	0	1	0	0	1	1	14	6
69	1	26.5	1.4	136	3.9	103	84.95	12.46666667	30.73333333	11.03333333	144	25	40.75	2.45	1	87.18518519	115.0384615	50.07692308	36.9048	177.6296296	97.66666667	90	1	0	0	1	0	1	0	0	0	0	0	1	1	3	9
46	1	12.5	1.35	140	3.6	105.5	24.75	9.566666667	28.16666667	2.6	147	22.5	38	0.8	-1.5	70.76	93.88	63.04	37.39923077	106	96.24	90	0	0	0	0	0	0	0	0	0	0	0	0	1	3	11
67	0	55	2.9	141.5	4.8	112.5	88.25	10.325	29.7	11.45	143	16.5	25.5	2.3	-6	101.7894737	118.8947368	53.13157895	36.17	177.875	99.71052632	90	0	1	1	0	0	1	1	0	0	0	0	1	1	14	8
78	1	15	0.65	142.5	3.2	106	29.7	10.15	32.75	10.4	246	21.5	44	1.7	-4	76.80769231	105.72	55.24	37.06428571	117.6666667	99.46153846	90	0	0	0	0	0	0	0	0	0	0	0	0	1	8	8
77	1	20	2.05	140	3.9	107.5	29.4	11.3	31.05	20.9	57.5	20	32.5	3.7	-2.5	82.37931034	103.5	49.06666667	36.56428571	140.875	97.82758621	90	1	0	0	0	1	0	0	0	0	0	0	0	1	10	11
89	1	143	1.95	137.5	5	92.5	39.8	9.8	32.66666667	9.7	81.33333333	25	41	3.8	0	59.18518519	97.8	43.04	36.256	135.125	97.68	18	1	1	0	0	0	1	0	0	0	0	0	1	1	14	8
57	1	11	0.8	133	3.9	97	49.3	13.6	33.1	10.6	132	24	33	2	-1	85.03030303	138.75	78.84375	36.544	164	95.93939394	90	0	0	0	0	1	0	0	1	0	0	0	1	1	10	7
48	0	23.5	0.95	135.5	3.7	100	23.3	10.4	31.65	24	257.5	23.5	56	2.2	-1	87.91428571	107.0294118	63.35294118	37.77142857	155	94.88571429	90	0	0	0	1	1	0	0	0	0	0	0	1	1	13	9
57	0	18	1	140	4.9	109.5	31.7	8.9	29.2	8	372	22	47	1	-2	109.3103448	98.19354839	58.67741935	37.6475	151.5	98.25	90	0	0	0	1	0	0	0	1	0	0	0	1	0	14	3
77	1	18	2.4	141	3.8	108.5	30.1	11.425	30.7	7.05	99.25	28	42	2.25	1	79.12	101.7692308	56.53846154	36.685	130	96.84	90	0	0	0	0	1	0	0	0	0	0	0	1	1	14	8
68	1	11.5	0.85	138.5	4.3	108	28.15	12.1	30.4	18.13333333	199	24.5	43	2.65	0	75.40909091	103.375	54.79166667	36.78666667	120.4545455	99.63636364	90	0	0	0	0	1	0	0	0	0	0	0	1	1	14	5
69	1	30	3.65	145	3.9	114.5	28.8	9.6	31.45	9.7	183	21.5	29.25	1.35	0	86.375	155.173913	75.69565217	38.47	125.3333333	98.76	90	0	0	0	1	1	0	1	1	0	0	0	1	0	11	6
67	1	18	0.7	138.5	3.7	105.5	39.9	11.15	30.75	5.6	311.25	15	24.75	3.9	-7.5	89.69565217	108.1111111	66.08333333	35.74727273	151.2857143	98.83333333	90	0	0	1	0	1	0	0	1	0	0	0	1	1	14	8
57	1	18	0.7	135	3.8	101	31.3	9.6	31.95	9.2	88.5	22	34	1.9	0	116.48	101.5454545	66.81818182	36.8325	112	94.72	13	0	0	0	0	0	0	0	0	0	0	1	0	0	14	5
71	1	26.5	1.85	139.5	3.5	101.5	54.45	14.26666667	30.66666667	22.76666667	251.3333333	22	29	1.5	-2.5	97.10344828	101.96	66.68	37.584	171.7916667	95.03571429	90	1	1	0	1	0	0	1	0	0	0	0	1	1	3	7
74	0	43	1.6	132.5	4.1	97.5	108.5	9.35	30.8	19.05	364	20	32.75	2.1	-4	79.44186047	110.5348837	52.18604651	37.18	212.8846154	99.1627907	90	1	1	0	1	0	1	0	0	0	0	0	1	1	10	10
71	1	20.5	0.75	138	4	98.5	45.85	10.45	30.05	12.45	287.5	31	55.75	1.45	5	77.29032258	120.234375	56.15625	37.18875	136.8333333	94.83870968	90	1	0	1	0	1	0	1	0	0	0	0	0	1	3	8
80	1	18	1.05	137.5	3.5	101	26.6	9.2	29	8.8	156.6666667	29	39.75	1.4	5.5	81.41025641	134.974359	64.25641026	36.73333333	186.375	99.71794872	90	0	0	1	1	0	0	1	0	0	0	0	1	0	7	7
79	0	56.5	1.6	139	3.8	109	102.85	8.35	27.25	7.7	245.5	17.5	26	1.2	-6	56.38461538	113.4444444	47.24074074	36.544	135.5	99.13043478	90	0	1	1	1	0	1	1	0	0	0	0	1	0	14	6
73	1	26	1.25	141	4.1	107	27.4	11.22222222	31.25555556	16.72222222	137.5555556	19	38.5	2.4	-4.5	89.5483871	123.9666667	64.63333333	36.9	210.9090909	97.33333333	90	0	0	0	0	1	0	0	1	0	0	1	1	0	14	7
81	1	9.5	1.55	134	4.3	101.5	37.7	10.7	31.76666667	10.71666667	130	25	38.5	4.25	0	82.82857143	118.3428571	55.11428571	36.825	161.8043478	98.69444444	90	1	0	0	1	0	0	0	1	0	0	0	1	1	14	6
49	0	35	2.5	123	4.3	87.5	27	10.9	30.7	21.36666667	541.6666667	17.5	28	1.6	-3	102.6129032	118.6785714	77.5	36.98625	84.4	97.64516129	33	0	0	0	0	0	0	0	0	1	0	1	0	0	14	5
71	1	15.5	0.85	134.5	3.8	102.5	33.55	10.3	32.225	8.625	164.25	25	39	0.8	1.5	64.5	138.76	47.96	36.3825	139.8571429	99.71428571	90	0	0	0	0	1	0	0	0	0	0	0	1	0	13	4
34	0	13	1.2	142	4	114.5	24.85	10.9	29.825	17.625	102.75	22	39.75	2.3	-5.5	104.4210526	116.75	68.75	37.04666667	125.6923077	98.31578947	90	0	0	0	0	0	0	0	0	0	0	0	1	0	14	6
85	1	32	1.05	133.5	4.1	101	98.95	11.66666667	27.8	6.333333333	106.3333333	25	35.5	1.9	-1	70.57142857	112	75.82608696	36.72166667	119.6666667	97.53846154	90	0	1	0	0	1	0	0	0	0	0	0	0	1	8	7
92	0	36	1	137	4.7	109.5	53.1	9.86	30.36	11.54	116.4	17	30.25	3.45	-5	65.93333333	102.7608696	54.4057971	37.333	157.875	99.94736842	14	0	0	0	0	1	0	0	0	0	0	0	1	1	6	12
68	0	9.5	0.8	140.5	3.5	109	29.45	11	29.7	9.95	154.5	22	34	1.4	-1	78.83333333	105.125	57.79166667	37.46166667	104	95.12	90	0	0	1	0	1	0	0	0	0	0	0	1	0	14	5
85	1	14	1.2	133	4.1	103.5	25.95	9.733333333	32.93333333	8.3	140.6666667	22.5	33.75	1.2	1	77.11538462	111.1481481	55.55555556	36.69166667	112.2857143	97.2	90	0	0	0	0	1	0	0	0	1	0	0	1	1	14	6
55	1	52	1.45	130.5	3.7	102.5	29.7	12.6	31.55	29.05	64.5	17	32.75	2	-6	82.31818182	112.2	65.7	37.032	229.5	99	90	0	1	0	1	0	1	0	0	0	0	0	1	1	9	12
43	1	6.5	0.95	120	2.4	78.5	35.8	7.433333333	36.53333333	18	133.6666667	29.5	41.75	3.8	2	86.56	91.08	63.64	36.57333333	83.66666667	99.72	19	0	0	0	0	0	0	0	1	0	0	0	1	1	3	16
36	0	8.5	1.05	137.5	3.7	105.5	25.6	12.25	28.2	24.45	395.5	21.5	33	1.2	-4	75.95454545	97.61111111	50.77777778	36.68	100	97.13636364	90	0	0	0	0	0	0	0	0	0	0	0	0	0	14	3
69	0	14.5	1.25	136	4.5	106.5	31.5	8.825	28.16666667	12.13333333	145.6666667	24.5	33.5	1.85	2.5	75.71428571	111.9642857	55.92857143	36.80769231	120	96.33333333	90	0	0	0	0	1	0	0	0	1	0	0	1	1	14	7
40	0	16.5	0.75	135.5	3.6	99.5	47.7	8.925	30.3	6.65	96.25	24	52.25	7.8	-2	96.48780488	110.7021277	44.06382979	36.67846154	82.69230769	94.425	11	0	0	1	1	0	0	0	1	0	0	0	1	1	3	17
39	1	20	1.65	146	3.6	117	98.1	8.857142857	31.57142857	6.485714286	71.71428571	13	32.25	7.25	-10.5	120.4722222	112.0422535	73.25352113	34.83133333	205.2692308	97.02777778	90	0	0	0	1	0	0	0	1	0	0	0	0	1	3	19
57	0	43	1.4	139.5	4	108.5	34.75	8.925	28.075	9.375	175.5	21	35	0.9	-2.5	80.84	107.84	50.36	36.52666667	108.7272727	99.56	90	1	1	0	1	0	1	1	0	0	0	0	1	1	13	7
76	1	20.5	1	137	3.9	101	45.6	9.6	30.1	5.3	105	25.5	38	0.9	0.5	66.23076923	135.04	68.64	36.95857143	119	95.11538462	90	0	0	0	0	0	0	0	0	0	0	1	1	1	11	6
74	1	20.5	1.05	140.5	3.9	107.5	44.85	12.1	29.45	13.1	160	26	56.25	0.85	0.5	81.96153846	108.0416667	62.16666667	37.16666667	110.6666667	94.07692308	90	0	0	1	0	1	0	0	0	0	0	0	1	0	14	6
53	1	26.5	1.4	137	3.5	100	28.15	11.85	31.025	4.9	59.25	23	39.25	3.55	-1	106.1538462	138.56	73.92	37.675	242.5	96.88461538	90	0	0	1	1	0	0	0	1	0	0	0	1	0	12	9
61	1	9.5	5.85	129.5	4	93.5	30.6	8.65	29.44	13.98	132.4	24.5	44.5	2.45	-0.5	104.804878	95.75	56.67045455	37.24807692	191.5	99.07692308	90	0	0	0	1	1	0	0	0	0	0	0	0	1	14	7
64	1	86	6.35	129.5	4.2	91	43.45	9.3	28.62	16.42	313.8	18	32.75	2.5	-10.5	104	112.4482759	56.65517241	36.84857143	202.5384615	98.48275862	18	1	1	0	1	0	1	0	0	1	1	0	1	1	4	16
76	1	15	0.85	138	3.9	105	31.05	11.76666667	32.5	11.5	172.3333333	24.5	40.5	1.55	-0.5	81.125	117.6857143	49.42857143	37.10428571	132.4736842	97.9375	90	0	0	0	0	1	0	0	0	0	0	0	1	1	14	2
75	0	16.5	1.75	142.5	3.7	115.5	31.55	12.94	28.24	16.14	155.8	17.5	33	2.35	-8	100.6538462	108.2857143	54.91071429	37.17571429	110.6666667	95.61538462	90	0	0	0	0	1	0	0	0	0	0	0	1	1	9	8
79	1	46	2	140.5	4.6	104	26.6	9.566666667	30.93333333	29.03333333	134.3333333	14.5	43.25	3.7	-6	83.36111111	110.4411765	58.20588235	36.60285714	189.5	96.91176471	90	0	0	1	0	1	0	0	0	0	0	1	1	1	14	8
72	1	16.5	0.75	138	4.1	109	32.7	11.55	30.975	16.15	162.25	25	37.75	1.7	0.5	99.4	103.75	62.75	37.59	122.3	96.9	90	0	0	0	0	1	0	0	0	0	0	0	1	1	14	3
74	0	12	0.7	138	4	107	28.15	9.966666667	34.3	20.7	168.6666667	22	38	1.1	-2	77.40740741	115.7857143	59.42857143	36.432	134.1785714	96.92592593	90	0	1	1	0	0	0	0	0	0	0	0	1	1	14	9
52	1	15	2.05	133	3.2	88	99.15	8.58	37.64	8.92	166	21.5	37	7.75	2	122.76	119.6	82.92	36.65285714	123.7142857	94.04	8	0	1	1	0	0	0	1	1	0	0	0	1	1	11	5
50	1	12	1.05	138.5	3.8	105	33.1	9.133333333	29.43333333	9.7	239	24	42.5	1.25	5	77.64444444	120.2142857	52.95918367	36.94909091	147.8	97.53488372	90	0	0	1	0	1	0	0	0	0	0	1	0	0	14	2
65	0	9.5	0.8	138.5	3.1	105	26.2	10.45	29.45	7.2	241	24.5	40.25	3.2	1	93.07142857	103.2333333	55.18333333	37.28833333	174.4	96.42857143	90	0	0	0	1	1	0	1	0	0	0	1	0	0	13	4
68	0	14.5	1	138.5	4.2	108.5	29.7	9.1	29.66666667	17.33333333	153	22.5	30.75	1.5	0.5	73.92307692	108.24	58.48	36.58461538	142.5	98.76923077	90	0	0	0	0	0	0	0	0	0	0	0	1	1	3	7
62	1	41.5	2.9	127.5	4.7	90.5	36.1	9.775	27.75	3.725	175.25	22.5	44.5	1.85	-2.5	90	108.1071429	69.03571429	36.78714286	89.44	97.0625	14	0	1	1	0	0	1	0	0	0	1	0	1	0	14	11
83	1	17.5	0.8	142.5	3.8	106	30.95	13.03333333	33.56666667	12.86666667	239	25.5	36.5	1.7	2.5	78.04347826	162.125	89.45833333	36.71428571	158	97.73913043	9	0	0	1	0	1	0	0	0	1	0	0	1	1	3	6
37	0	10	0.7	138.5	3.7	107.5	27.85	10.53333333	26.76666667	6.033333333	235	25.5	39.75	1.4	0.5	98.36842105	121	63.09090909	37.70333333	120.25	96.83333333	90	0	0	0	0	0	0	0	0	0	0	0	1	0	14	2
64	1	12.5	0.9	143.5	3.1	114	89.5	11.025	30.65	6.2	115.25	19.5	39.25	1	-5.5	80.32	113.1538462	63.23076923	37.31	106.6666667	99.15384615	90	0	1	0	0	1	0	1	0	0	0	0	1	1	7	11
75	1	25.5	1.4	140.5	3.5	111	24.2	12	33.28	5.5	180	21	41.5	2.5	-5.5	105.3684211	110.4137931	50.37068966	38.07888889	117.875	97.12	90	0	0	0	1	1	0	0	0	0	0	0	1	1	10	8
75	1	22	1.7	139	3.2	103	30.55	11.925	32.55	20.85	203.75	24	47	1.2	-1	79.95238095	113.4166667	52.54166667	37.12	131.8	95.5	90	1	1	1	0	0	1	0	0	1	0	0	1	1	14	8
94	1	21.5	1.1	138.5	4.4	103.5	31	13.95	30.4	13.8	124	26	35	1.6	4	76.89655172	118.3214286	51.85714286	37.65454545	137	96.09677419	90	0	1	0	0	0	1	0	0	0	0	0	1	0	13	6
82	0	24.5	3.9	139.5	3.4	116	31.85	8.025	26.9	24.25	298.5	19	34.25	1.5	-3	91	95.75	49.45689655	36.72125	169.5	98.37037037	58	0	1	0	1	1	0	0	0	0	0	0	1	1	6	9
72	1	13.5	0.9	142.5	4.7	107.5	33.9	7.46	22.06666667	20.2	261.6666667	20.5	43.5	5.05	-5	104.1944444	100.3039216	63.44117647	37.09333333	130	95.65625	10	0	0	0	0	0	0	0	0	1	0	0	1	1	12	9
64	1	6	0.9	143	3	112	63.25	11.03333333	32.51666667	8.2	62	20.5	36.5	5.05	-9	93.71794872	88.69230769	58.84615385	36.20384615	151.66	99.82051282	90	1	0	1	0	1	0	0	1	0	0	0	1	1	11	8
74	1	17	1.05	139	4.4	109.5	28.45	9.9	31.15	10.625	116	21	38.75	1.35	-1.5	83.96296296	116.1785714	54.82142857	36.47714286	144.2962963	95.55555556	90	0	0	0	1	0	0	0	0	0	0	0	1	1	14	5
20	1	13	0.9	141	3.5	107.5	22	13.35	29.45	12.65	157.5	22	39	2.2	2	115.0769231	137.84	63.92	38	133.5	96.61538462	90	0	0	1	0	1	0	0	0	1	0	0	1	0	3	7
74	1	16.5	0.9	139.5	4.2	107.5	30.4	9.966666667	30.26666667	11.06666667	133	22	36.75	1.15	0.5	79.16666667	113.2121212	50.84848485	37.12692308	111.2941176	96.48387097	90	0	0	0	0	1	0	0	0	0	0	0	1	1	3	9
77	1	14.5	0.95	140	4	108	39.15	10	32.55	23.675	126.8	19	37.5	4.45	-3.5	80.96428571	110.2	45.6	36.27944444	150.047619	96.11111111	90	0	0	0	0	1	0	1	0	0	0	0	1	1	14	12
62	1	6.5	0.6	136	3.5	101.5	29.3	14.175	33.7	12.025	131.5	22.5	34.25	2	-0.5	83.42307692	134.125	60	36.5575	199.875	99.875	90	0	0	0	0	1	0	0	0	0	0	0	1	0	10	6
29	1	7.5	0.9	142	3.7	106	28.9	9.2	28.05	9.3	319	24	37.5	1.1	1.5	99.375	107.9375	69.4375	37.408	71.33333333	99.4375	90	0	1	0	0	0	0	0	1	0	0	0	1	0	11	6
68	0	19.5	1.6	131	4.6	101	54.2	8.242857143	32.95	8.8	238.6666667	20	35.5	1.95	-6	94.39130435	100	57.39130435	37.05666667	132.8571429	96.4	90	0	0	1	0	1	0	0	0	0	0	1	1	1	14	13
92	0	56	1.4	141.5	4	102	25.6	11.25	31.25	15.8	213	26	43	1.8	0.5	84.61538462	104.5652174	67.34782609	36.556	157	96.96153846	4	0	1	0	0	1	0	1	0	0	0	0	1	0	3	10
66	1	18.5	0.9	142.5	3.9	109	91.15	10.625	31.475	10.75	229.75	26.5	38.25	1.3	1.5	84.37142857	117.6571429	52.08571429	36.39714286	131	97.88888889	90	1	0	0	0	1	0	0	0	0	0	0	1	1	3	9
27	0	6	0.55	136.5	3	111	37.05	7.575	29.425	10.15	244.25	14.5	25.25	1.4	-6	107.1428571	105.3076923	55.33333333	37.096	107.25	98.66666667	90	0	0	0	0	0	0	0	0	0	0	0	1	1	10	3
88	1	29.5	0.85	138.5	3.7	106.5	45	8.625	27.825	3.525	141.75	24.5	41.25	1.55	0.5	94.26666667	119.3448276	52.27586207	37.18428571	104.8333333	97.13793103	90	0	0	0	0	0	0	0	0	0	0	1	1	0	9	7
75	0	25	0.9	137.5	4.2	98.5	35.4	7.8	25.875	7.8	194.25	28.5	39	1.3	5	100.1724138	97.72	55.48	36.88857143	76.25	95.34482759	2	0	1	1	1	0	0	0	0	0	0	0	1	1	14	2
44	1	4.5	0.85	140	4.2	101	31.1	14.4	32.05	13.925	206.25	17.5	34.5	4.6	-3	89.74074074	93.2962963	63.25925926	37.17818182	96.44444444	98.03571429	90	0	0	0	0	0	0	0	1	0	0	0	0	0	9	7
48	1	18	0.75	147	3.6	112	27.3	12.4	29.3	13.35	169.5	27	43.5	1.3	0.5	89.07692308	141.32	74.96	37.31714286	162.75	96.57692308	90	0	0	0	0	0	0	0	0	1	0	0	0	0	12	5
60	1	10	0.85	137.5	4	106	29.65	11.275	31.85	9.925	136.6	25	36.25	1.1	1	70.45454545	109.5454545	55.56818182	36.7775	116	98.22727273	90	0	0	0	0	1	0	0	0	0	0	0	1	1	3	7
52	0	17.5	1.15	142	3.3	109	93.7	11.725	28.2	26.325	224.75	17	37.75	4.7	-12	106.3571429	96.65	64.875	37.986875	243.5	94.30952381	90	0	0	1	1	0	0	0	0	0	0	0	1	1	3	13
63	1	15	1.2	134	5	107.5	40	10.55	30.55	11.2	134	23.5	42.75	1.7	-2	82.96774194	104.21875	60.75	37.00645161	132.9545455	95.41935484	90	0	1	0	0	1	0	1	0	0	0	0	1	1	12	7
86	1	53.5	1.05	143	3.5	113.5	32.85	9.8	32.25	14.3	160.2	19.5	36.25	2.75	-7.5	81.62068966	129.6923077	63.65384615	36.233	132.2	99.77777778	35	0	1	0	0	0	0	0	0	1	0	0	1	0	11	6
87	0	15.5	1.2	138	4	102	26.2	13.46666667	28.5	11.36666667	303.6666667	27.5	41.25	2.05	1.5	95.52	115.2666667	61.33333333	36.95333333	158	96.76923077	90	1	1	1	0	1	0	0	0	0	0	0	1	0	14	7
91	0	30.5	1.3	138	4	105.5	30.9	11.9	26.7	22.5	139	19	39	2	-4	67.52631579	104.5277778	47.66666667	36.935	166.5	93.42105263	90	0	1	0	0	0	1	1	0	1	0	0	1	0	14	6
64	1	16.5	1.1	140	3.8	109	27.8	10.675	31.8	7.95	114.2	26.5	40.5	1.9	-1	73.4	106.7307692	50.34615385	37.08095238	124	97.32	90	0	0	0	0	1	0	0	0	0	0	0	1	1	14	4
71	0	31	1.7	137	3.5	103.5	26.5	11.25	31.95	14.55	233	24.5	37.75	2.25	-4.5	80.66666667	117.3214286	52.21428571	36.59333333	172.8333333	97.33333333	90	1	1	0	1	1	0	1	0	0	0	0	1	0	14	3
91	1	27.5	1.15	144.5	4.2	109	27.7	13.65	30.8	10.1	197	24.5	56.25	0.9	-3	41.12	135	64.55	36.22428571	132.5	96.6	90	0	1	0	0	0	1	1	0	0	0	0	1	0	13	5
85	1	20.5	1.8	138	4.2	108	38.4	9	30.95	9.6	170	25	37	3.1	1	80.22222222	123.175	46.425	37.03584906	134.2272727	96.98148148	90	0	0	0	1	1	0	1	0	1	0	0	1	1	10	6
66	1	14.5	0.6	138	4.6	104	24.1	9.7	29.36666667	16.73333333	162.6666667	24.5	40.75	1.55	2	84.66666667	115.2884615	56.94230769	37.108	147.9130435	96.72	90	0	0	1	1	1	0	0	0	0	0	0	1	1	3	8
72	0	6.5	1.65	140	3.7	113	39.2	8.966666667	31.53333333	17.06666667	176.3333333	23	36.25	1.65	0	86.78125	105.25	58.86764706	36.855	125.15	98.84615385	90	1	0	0	0	0	0	0	0	0	0	0	1	1	3	5
80	0	11.5	1.05	131.5	3.5	98.5	39	10.74	29.28	19.46	359	22.5	34.75	1.3	-1	85.66666667	92.25	62.04166667	35.34	150	98.75	8	0	1	1	0	1	0	0	0	0	0	0	1	1	3	13
84	1	19	0.85	138.5	3.9	104.5	33.15	9.4	32.975	11	102.5	22.5	53	2.3	-2	74.68421053	124.7173913	56.18478261	36.74833333	142.6666667	94.71052632	90	0	0	1	0	1	0	0	0	0	0	0	1	1	6	6
77	1	14	0.65	134.5	3.7	98	66.2	14.95	30.6	14.35	214.5	26.5	40.75	1.4	2	86.4137931	108.7857143	57.35714286	37.21428571	116	95.03448276	16	1	1	1	0	1	0	1	0	0	0	1	1	0	14	3
65	1	9.5	1.35	136.5	4	103.5	27.15	11.43333333	28.9	8.333333333	223.6666667	26.5	47	0.8	2	64.5862069	120.5416667	71.66666667	36.73857143	148.25	94.86206897	90	0	0	0	0	1	0	0	0	1	0	0	1	0	14	2
59	0	41.5	1.55	144	3.2	112.5	42.55	8.08	28.54	20.58	159.8	14.5	27	2.95	-8.5	94.34482759	131.4615385	60.26923077	36.738	134.8571429	98.20689655	46	1	0	0	0	0	1	0	1	1	0	0	1	1	3	13
66	1	12.5	1.05	141.5	3.8	106.5	100	11.12	34.3	7.92	62.8	23	52	1.3	-2	87.56	106.5833333	69.41666667	37.305	108.5	95.92	73	1	1	0	0	0	0	0	1	0	0	0	0	1	11	13
60	1	32	2.5	134.5	4.6	101.5	42.75	10.71428571	31	7.728571429	85.54545455	17.5	36.5	4.9	-2	73.90909091	107.3780488	64.29268293	37.976	187.5555556	99.84848485	90	0	0	0	0	1	0	0	1	0	0	1	1	1	13	12
88	1	27.5	1.35	137	4.1	102.5	38	9.366666667	28.93333333	22.1	320.3333333	28	43.5	1.7	2	74.57142857	96.90909091	57.78787879	36.15833333	160.2	92.37142857	90	0	1	1	0	0	1	1	0	0	0	1	0	1	14	9
62	1	12	1.2	136.5	3.7	107	26	10.76666667	31.83333333	8.8	114	23.5	36.25	1.9	2	75.78571429	105.578125	62.953125	37.032	118.5454545	98.42857143	90	0	0	0	0	1	0	0	0	0	0	0	1	1	13	6
66	0	34.5	1.35	138.5	4.2	103	25.25	10.7	25.53333333	6.433333333	207.6666667	22	33	1.3	0	78.88	123.24	50.76	37.38285714	263	94.56	90	1	1	1	1	0	1	1	0	1	0	0	1	0	14	4
50	1	14	1.15	138.5	3.7	105.5	37.4	9.475	30.9	4.625	239.75	20.5	36.75	3.6	-6.5	105.7692308	103.7777778	53.51851852	36.83888889	102.6666667	93.6	90	0	0	0	0	1	0	1	1	0	0	0	1	1	13	8
61	1	17.5	0.85	137	4.7	108	25.1	10.92	29.12	11.42	257.6	24	37.75	2.2	2	82.43478261	110.32	60.28	37.37285714	116.5	98.57142857	90	0	0	0	1	0	0	1	0	0	0	0	1	1	4	8
81	1	15	1.05	136	3.2	103.5	94.4	8.9	32.76	8.2	149	25.5	35.75	2.75	0.5	84.30434783	129.42	48.58	35.8	145.6315789	99.13043478	90	1	0	0	0	0	0	0	0	0	0	0	1	1	14	5
62	1	15	1.25	137.5	5.3	111	48.35	9.675	31.35	8.325	239.25	21	41	1.2	-3.5	84.83333333	118.2755102	64.74489796	36.57906977	130.6666667	98.15217391	90	1	0	0	0	0	1	0	0	0	0	0	1	1	4	12
46	0	14	0.85	139	3.6	99	30.6	7.757142857	30.58571429	4.671428571	37.14285714	25.5	39	1.9	3	96.16	121.6	85	37.165	249.4	95.92	90	0	0	0	1	0	0	0	1	0	0	0	1	0	6	8
69	1	19	1.2	140.5	5.3	107	47.05	8.16	30.96	18.34	162.2	21.5	38.5	4	-4	96.47826087	110.7727273	58.09090909	36.8	90.2	95.08695652	6	0	0	0	0	1	0	0	0	0	0	1	1	1	12	9
62	0	19	2.15	141.5	4.3	107.5	39.6	9.65	32.875	13.625	136.75	20.5	41	2.7	-4	65.93333333	91.31034483	61.48275862	36.58	180	97.36666667	90	0	1	0	0	0	0	0	0	1	0	0	0	1	14	4
60	1	112.5	2.9	136.5	5.3	98	27.3	14.3	29.3	6.45	141.5	13	35.25	2.6	-10.5	86.88	117.2083333	73.16666667	35.675	112.4	93.08	4	0	0	0	1	0	1	1	1	0	0	1	1	1	3	13
54	0	19	1.55	137	3.3	102	65.15	10.8	31.46	7.62	87.91666667	24	36.5	4.1	-1.5	92.38461538	134.9655172	67.18965517	36.48	223.5555556	99.18518519	90	0	0	1	1	0	0	0	1	1	0	1	0	0	14	12
64	0	60.5	2.55	135.5	4	101	52.7	9.8	37.26666667	7.033333333	71.16666667	15	29	1.6	-4	90.33333333	106.2608696	59.7826087	37.377	84.5	92.91666667	90	0	0	0	0	0	0	0	1	1	0	0	1	1	13	16
82	0	42	1.65	133.5	3.3	101.5	64.7	10.5	37.4	4.066666667	69.25	15	32.5	8.3	-11.5	102.6296296	104.6666667	50.30769231	36.13	228.1428571	96.38461538	2	0	0	0	0	0	0	0	1	1	0	0	1	1	3	17
65	1	15.5	1.1	139	4.3	105	25.65	9.933333333	31.83333333	17.1	136.6666667	22.5	38.25	2.65	-1	76.91666667	118.3783784	53.54054054	36.81571429	136.15	94.13888889	90	0	0	0	0	0	1	0	0	0	0	0	1	1	14	10
78	1	16	0.9	138.5	3.4	109	33.55	9.166666667	34.26666667	7.866666667	111.6666667	25.5	40	1.45	3	74.45833333	110.08	50.76	36.11	131.6818182	97.5	90	0	0	0	1	1	0	0	0	1	0	0	1	1	14	3
68	1	16	2.2	138	4.2	108.5	29	10.66666667	30.9	9.866666667	120.3333333	24.5	40.25	1.6	0	83.81481481	117.4242424	61.93939394	37.09090909	124.5789474	96.66666667	90	0	0	1	0	1	0	0	0	1	0	0	1	0	14	6
75	0	64.5	2.35	142.5	3.6	109.5	32.25	9.4	30.56666667	18.83333333	88.33333333	17.5	32.5	2.7	-3	68.25806452	110.0294118	53.23529412	36.96166667	83.46153846	97.42424242	90	1	0	0	0	1	0	0	1	0	0	0	1	1	13	14
66	1	19	1.05	133.5	3.9	102	24.8	10.1	29.03333333	7.7	177.6666667	23	36.75	1.9	-2	89.21428571	102.0606061	53.42424242	38.0075	216.3333333	97.17857143	90	0	0	0	1	1	0	0	0	0	0	1	1	1	14	10
51	1	14	0.7	133	4.5	105.5	25.1	11.95	28.75	10.8	141	23	28.25	1.95	-3	84	113.64	64.34	37.48368421	133.1666667	98.125	90	0	0	0	0	0	0	0	0	0	0	0	1	0	3	10
43	0	64	5.35	127.5	4.2	87.5	26.7	11.25	29.45	8.925	252.75	23.5	52	3.1	-1	76.81481481	181	71.83333333	37.32428571	226.9666667	97.62962963	90	0	0	0	1	0	1	0	0	1	0	0	0	0	6	7
73	0	3.5	1.2	140.5	2.9	107.5	25.45	12.1	30.53333333	5.933333333	239	24.5	35	1.1	1	76.19230769	109.0416667	56.54166667	36.0275	122.1666667	98	18	0	0	0	0	0	0	0	0	0	0	0	1	0	12	7
78	1	9	1	135.5	3.6	106	53.95	9.25	32.95	7.65	80.8	19.5	31.75	5.8	-4.5	86.41791045	112.4142857	55.78571429	36.72	139.4166667	98.10958904	90	0	0	0	0	1	0	0	0	0	0	0	1	1	14	11
71	1	11.5	1.45	126	3.5	86.5	40.6	9.2	28.6	21.6	347	29	32.25	1.1	3.5	103.4230769	144.68	65.88	37.45285714	131	95.19230769	52	0	1	0	0	1	0	1	0	0	0	1	1	0	9	5
64	0	59	2.1	144	4	99.5	29.6	8.78	30.3	15.04	180.4	27.5	45	2.4	4.5	82.82608696	105.6086957	53.26086957	36.39	137.9545455	97.60869565	90	0	1	0	0	0	0	1	0	0	0	0	1	1	14	10
79	1	30.5	0.8	132.5	3.1	101.5	38.05	13.48	27.86	39.06	215.8	17.5	41	2.55	-6	91.91666667	100.8846154	51.15384615	36.93714286	130.1666667	96.45833333	90	0	0	0	0	0	0	0	0	0	0	0	1	1	13	8
75	0	15	0.6	145	3.2	104.5	78.75	9.3	24.5	4.666666667	130	33.5	53.5	1.1	10.5	74.41666667	123.0512821	68.07692308	36.695	116	92.96	90	0	1	1	1	0	0	1	0	0	0	0	1	0	14	6
37	0	7.5	0.65	136	4.2	112	36.6	9.45	28.1	8.6	137.5	22	32	1.65	0	110.0454545	115.4545455	60.90909091	37.695	120.3157895	97.40909091	90	0	0	0	0	1	0	0	0	0	0	0	1	1	14	5
39	1	11.5	0.95	140	3.8	108	32.4	11.6	29.86666667	8.433333333	176	25.5	37.75	1.7	1	101.7391304	110	65.42857143	37.325	115.3333333	95.95652174	90	0	0	0	0	0	0	0	0	0	0	0	1	0	14	6
92	0	13.5	1.1	143	4.5	107.5	25.35	10.6	28.35	9.85	357.5	22.5	37	1	-1	98.11111111	128.76	61.12	37.69777778	97.66666667	95.64	90	0	1	0	0	0	0	1	0	0	0	0	1	0	14	3
56	1	11.5	0.95	136	3.9	106	33.2	10.8	30.76666667	10.56666667	94.33333333	24	31	1.35	-1	70.64864865	108.4358974	58.58974359	37.028125	121.8125	97.60526316	90	0	0	0	0	0	0	0	0	0	0	0	1	0	13	4
64	1	16.5	1.15	140	3.9	103	27.95	12.15	32.35	17.7	201.5	25.5	50	1.7	0	82.40909091	108.2307692	61.69230769	37.645	146.2	98.43181818	90	0	0	0	0	1	0	0	0	0	0	1	1	0	10	4
80	1	16	0.9	138.5	4	106	27.65	12	28.86666667	6.533333333	107	25.5	43.5	1.45	0.5	59.13793103	104.3448276	49.89655172	36.37	131.6	95.65517241	90	1	0	0	0	1	0	0	0	0	0	1	1	0	14	3
84	0	22.5	2.4	137.5	2.7	108.5	28.15	9.325	30.7	6.875	216.75	21	35.75	1.1	-2.5	71.25	117.2916667	59.41666667	36.3225	135.625	95.83333333	90	0	0	0	0	1	0	0	0	0	0	0	1	0	14	2
81	1	89	3.5	126.5	5.1	93	64.5	7.5	30.3	11.4	312.6666667	18.5	50.75	1.15	-7	62.875	94	41.55172414	37.36	225.0882353	98.425	90	0	1	1	1	0	1	1	0	0	1	0	1	1	12	14
83	0	13	0.95	139	3.9	92.5	24.6	12	27.8	6.15	131.5	39	74	0.6	11.5	70.61290323	129.5357143	50.57142857	36.355	127.8	98.4516129	90	0	1	1	1	1	0	1	0	0	0	0	1	0	9	9
56	1	19	1.45	143.5	4	107	95.1	13.86666667	29.26666667	32.05555556	205.7777778	18.5	36.25	6.85	-8	114.1891892	133.1081081	75.89189189	37.11333333	206.9705882	97.45945946	90	0	0	0	0	0	0	0	1	0	0	1	1	0	3	10
85	1	46	1.45	140.5	4.2	110	34.45	16.63333333	32.86666667	12.16666667	185.3333333	20	33.75	3.6	-6	109.9166667	100.0625	65.91666667	36.83428571	81.83333333	97.82608696	4	0	0	0	0	1	0	0	0	0	0	0	1	1	11	10
68	1	14	0.7	136.5	4	103	38.45	9.6	29.73333333	15.33333333	166.3333333	24	41	2	0.5	95.4516129	124.3225806	59.90322581	36.56333333	143.12	95.38709677	90	1	0	0	1	1	0	0	0	0	0	0	1	1	4	7
58	1	11.5	0.6	135.5	3.7	108.5	35.65	8.766666667	25.53333333	10.86666667	134.3333333	22.5	33.75	1.35	-1	70.97560976	110.1463415	61.19512195	36.78	143.9090909	97.85714286	90	0	0	0	1	1	0	1	0	0	0	0	1	1	10	6
62	0	36.5	0.55	145.5	4.7	114	34.4	8.3	34	10.9	32	19.5	39	1.8	0	72.6	143.625	69.41666667	36.66666667	167	96.48	42	1	1	0	0	0	1	0	1	0	0	0	0	0	13	7
91	0	20	0.6	133.5	4.8	94	25.5	10.7	34.2	13.7	234.5	32	52.25	1.3	9.5	84	103.92	55.56	36.77714286	173.8	95.88461538	24	0	0	1	1	0	0	0	0	0	0	1	1	0	14	6
60	0	14	1.1	138.5	3.5	114	26	8.9	32.13333333	16.73333333	137	17	37.5	1.75	-4.5	82.04	110.8333333	48.56666667	36.61142857	138.75	99.8	90	0	1	0	0	0	0	1	0	0	0	0	1	1	14	8
92	0	53.5	1.6	130.5	4.2	90	25.35	10.43333333	31.1	15.53333333	279.3333333	21.5	45.75	1.5	0.5	95.2	129.5416667	54.70833333	36.976	243.8333333	96.48	18	0	1	1	1	0	1	1	0	0	0	0	1	1	13	3
69	1	27.5	1.2	139.5	4.8	105.5	24.2	11.26666667	26.33333333	19.16666667	481.3333333	23	53.5	1.05	-3	90.64285714	104.1428571	58.71428571	38.04727273	104.1428571	94	8	0	0	1	1	0	0	0	0	0	0	0	0	1	3	10
79	1	24	2.4	140	3.5	107	32.9	13.43333333	31.93333333	28.7	84.33333333	20.5	29.75	3.45	-5	82.34615385	111.9310345	63.06896552	36.675	90.5	98.92	90	0	0	0	0	1	0	0	0	0	0	0	0	1	14	11
87	0	12	1	139	3.9	109.5	28.2	10.5	29.525	9.775	134	23	34.5	1.25	-0.5	77.06451613	113.5	55.5483871	36.6304	117.8421053	98.35483871	90	0	0	0	0	1	0	1	0	1	0	0	1	1	12	5
73	1	18	1.8	139.5	4	109.5	27.1	11.4	30.5	12.65	177	24	40	2.3	-1	80.86956522	107.7916667	50.79166667	36.445	125.0588235	97.82608696	90	0	0	0	0	0	0	1	0	1	0	0	1	1	14	4
71	1	24	1.3	139.5	4.8	108.5	29.6	9.833333333	29.96666667	16.66666667	149.6666667	21.5	38.25	1.7	-2	85.59090909	119.7391304	49.82608696	36.81	145.1111111	98.36363636	90	0	0	0	1	1	0	1	0	0	0	0	1	0	14	8
71	1	31	0.9	138	4.6	97	25.65	13.525	31.825	20.15	257	31.5	66.5	1.3	3.5	87.55172414	117.25	63.125	36.734	170.3636364	95.79310345	90	1	0	1	1	1	0	0	0	0	0	0	1	0	10	6
70	0	10	0.7	137.5	3.9	106	23.9	8.7	26.56666667	11.8	204.6666667	27	40.75	1.75	0.5	100.7352941	110.7647059	56.02941176	36.91875	123.15	96.17142857	90	1	0	1	1	1	0	0	0	0	0	0	1	1	14	2
63	1	18.5	1.8	138	3.9	106.5	34	9.966666667	25.7	9.233333333	163.5	23	36.25	1.8	-0.5	76.30434783	106.1086957	60.54347826	36.5385	129.1818182	98.5	90	0	0	0	0	0	0	1	0	0	0	0	1	0	14	6
80	1	66.5	2.65	140	3.3	102	23.15	12.65	26.9	20.75	232	24	46	1.4	-3	78.96296296	109.5416667	50.45833333	36.21285714	179.5714286	99.55555556	90	0	1	0	1	1	0	1	0	0	0	0	0	0	14	5
79	0	15	0.75	139	4.2	108.5	30.85	11.1	31.16666667	11.36666667	140.6666667	22	29.75	2.65	-2	86.84615385	117.0576923	48.76923077	36.848	125.2380952	96.46153846	90	0	0	0	0	0	0	0	0	0	0	0	1	1	3	8
18	1	16	0.75	144.5	3.4	111.5	54.05	11.75	29.2	12	121.5	20	36.25	3.1	-1.5	72.48	137.1153846	75.84615385	36.99	146.8	98.84615385	90	0	0	0	0	1	0	0	0	0	0	0	1	0	14	7
71	1	21	0.95	131	3.7	100.5	73.65	10.9	30.65	14.55	164.3333333	22	33	0.9	0	113.6666667	88.51428571	55.75714286	37.20166667	116	97.1875	90	1	1	0	0	0	0	1	0	0	0	0	1	1	14	2
73	0	29	0.9	139	4.9	96	34.4	11.8	29.3	5.6	186	36	74	0.9	8	58.04	112.3809524	46.14285714	36.00166667	176	92.91304348	90	0	1	1	1	1	0	0	0	1	0	0	1	0	14	5
70	1	15	0.9	141	4.2	105	43.8	12.4	29.9	13	189	27	40.25	1.55	2	98.92857143	123.1463415	80.17073171	36.6825	113.2	96.51282051	90	0	0	1	0	1	0	0	0	0	0	1	1	1	10	5
32	1	13.5	1.4	136	4.6	107.5	31.4	10.28	29.55	16.175	242.75	22.5	34.5	2.2	-2.5	88	106.3333333	60.9	36.52	116.3636364	97.93103448	90	0	0	0	0	0	0	0	0	1	0	0	1	1	7	7
23	0	13	0.7	136	4	108	32.6	11	33.1	11.7	142.5	23.5	44.75	1.35	-0.5	85.625	105.6666667	58.42424242	36.53625	125.8181818	97.4516129	90	0	0	0	0	0	0	0	0	0	0	0	1	0	14	4
62	1	23	0.75	139	3.9	109	26.3	11	31.1	12.85	167.6666667	25	41	1.65	-0.5	72.85294118	108.2702703	50.41891892	36.89833333	141	97.38235294	90	0	0	1	1	1	0	1	0	1	0	0	1	1	14	4
20	1	21	0.7	140.5	3.9	97	28.7	14.05	31.1	15.75	179.5	32	87.75	3.35	4.5	123.8148148	119.7692308	55.69230769	37.43125	190.4	95.19230769	90	0	0	1	0	0	0	1	0	1	0	0	1	0	13	5
66	0	12.5	1.05	138.5	2.7	109.5	31.9	8.966666667	28.2	20.9	288.6666667	20.5	33.5	1.25	-2.5	94.8125	106.5588235	60.94117647	36.698	134.5	96.75	90	0	0	0	0	1	0	1	0	1	0	0	1	1	13	5
75	0	14.5	1.15	140.5	3.7	111	89.7	12.6	31.44	9.54	128.6	21.5	30	2.25	-4	73.13333333	146.5666667	79.93333333	36.19714286	151.1521739	98.63333333	90	0	0	0	0	1	0	0	0	0	0	0	1	1	4	11
[truncated: 3,472 more rows]
